# Supplementary material for: Have there been efforts to integrate malaria and schistosomiasis prevention and control programs? A scoping review of the literature
Source: PLoS Negl Trop Dis. 2024 Jan 24;18(1):e0011886. doi: 10.1371/journal.pntd.0011886 (PMC10807771; doi:10.1371/journal.pntd.0011886)
Supplement: S4 File — (XLSX) [file pntd.0011886.s004.xlsx]

## Sheet: review_247639_irrelevant_csv_20
Title	Authors	Published Year	DOI
Prevalence and correlates of urogenital schistosomiasis in school going children in Maramba compound of Livingstone District, Zambia	Kapanga S.; Mulemena J.A.; Kamvuma K.; Phiri C.N.; Chanda W.	2022	https://dx.doi.org/10.1101/2022.04.08.22273629
Evaluation of antibody serology to determine current helminth and Plasmodium falciparum infections in a co-endemic area in Southern Mozambique	Santano R.; Rubio R.; Grau-Pujol B.; Escola V.; Muchisse O.; Cuamba I.; Vidal M.; Ruiz-Olalla G.; Aguilar R.; Gandasegui J.; Demontis M.; Jamine J.C.; Cossa A.; Sacoor C.; Cano J.; Izquierdo L.; Chitnis C.E.; Coppel R.L.; Chauhan V.; Cavanagh D.; Dutta S.; Angov E.; van Lieshout L.; Zhan B.; Munoz J.; Dobano C.; Moncunill G.	2022	https://dx.doi.org/10.1101/2022.01.18.22268971
Co-infections of Schistosoma spp. and Malaria with Hepatitis Viruses from Endemic Countries: A Systematic Review and Meta-Analysis	Taghipour A.; Bahadory S.; Olfatifar M.; Norouzi M.; Majidiani H.; Foroutan M.	2022	https://dx.doi.org/10.2174/1871526522666220406122742
Effect of intermittent preventive treatment for malaria with dihydroartemisinin-piperaquine on immune responses to vaccines among rural Ugandan adolescents: randomised controlled trial protocol B for the 'POP ulation differences in VAC cine responses' (PO	Natukunda A.; Nkurunungi G.; Zirimenya L.; Nassuuna J.; Oduru G.; Amongin R.; Kabuubi P.N.; Mutebe A.; Onen C.; Amongi S.; Nakazibwe E.; Akello F.; Kiwanuka S.; Kiwudhu F.; Sewankambo M.; Nsubuga D.; Kizindo R.; Staedke S.G.; Cose S.; Webb E.; Elliott A.M.	2021	https://dx.doi.org/10.1136/bmjopen-2020-040427
Social innovation in health, community engagement, financing and outcomes: qualitative analysis from the social innovation in health initiative	Moscibrodzki P.; Ahumuza E.; Li J.; Sun X.; Tao Y.; Van Niekerk L.; Amazigo U.; Halpaap B.; Awor P.; Tucker J.D.	2022	https://dx.doi.org/10.1136/bmjinnov-2021-000902
Disulfiram: A Repurposed Drug in Preclinical and Clinical Development for the Treatment of Infectious Diseases	Custodio M.M.; Sparks J.; Long T.E.	2022	https://dx.doi.org/10.2174/2211352520666220104104747
In vitro antiviral activity of piperidine alkaloids from Senna spectabilis flowers on Chikungunya virus infection	Freitas T.R.; Novais R.M.; Santos I.A.; Martins D.O.S.; Danuello A.; da Silva Bolzani V.; Jardim A.C.G.; Pivatto M.	2022	https://dx.doi.org/10.1007/s43440-022-00381-0
THE DISTRIBUTION OF URANOTAENIA SAPPHIRINA AND UR. SOCIALIS IN TABASCO, SOUTHERN MEXICO	Ortega-Morales A.I.; Rodriguez-Martinez L.M.; Mendez-Alvarado W.; Garza-Hernandez J.A.; Lopez-Hernandez I.; Medrano-Santillana M.; Gonzalez-Acosta C.; Correa-Morales F.	2022	https://dx.doi.org/10.2987/22-7064
Infection History and Current Coinfection with Schistosoma mansoni Decreases Plasmodium Species Intensities in Preschool Children in Uganda	McDowell D.; Hurt L.; Kabatereine N.B.; Stothard J.R.; Lello J.	2022	https://dx.doi.org/10.1093/infdis/jiac072
Climate Change and Cascading Risks from Infectious Disease	Semenza J.C.; Rocklov J.; Ebi K.L.	2022	https://dx.doi.org/10.1007/s40121-022-00647-3
Type 2 immunity: a two-edged sword in schistosomiasis immunopathology	Abdel Aziz N.; Musaigwa F.; Mosala P.; Berkiks I.; Brombacher F.	2022	https://dx.doi.org/10.1016/j.it.2022.06.005
Schistosomiasis: Basic requirements for the development of a subunit vaccine, using genetic vectors	Ahmad G.	2022	https://dx.doi.org/10.1016/j.ebiom.2022.104162
Unwelcome prevalence of leishmaniasis with several other infectious diseases	Saini I.; Joshi J.; Kaur S.	2022	https://dx.doi.org/10.1016/j.intimp.2022.109059
Metagenomic Investigation of Ticks From Kenyan Wildlife Reveals Diverse Microbial Pathogens and New Country Pathogen Records	Ergunay K.; Mutinda M.; Bourke B.; Justi S.A.; Caicedo-Quiroga L.; Kamau J.; Mutura S.; Akunda I.K.; Cook E.; Gakuya F.; Omondi P.; Murray S.; Zimmerman D.; Linton Y.-M.	2022	https://dx.doi.org/10.3389/fmicb.2022.932224
The role of infections in the pathogenesis of bleeding among patients with haemophilia-A: A primer for haemophilia caregivers in the tropics	Ahmed S.G.; Ibrahim U.A.	2022	https://dx.doi.org/10.4314/ajcem.v23i2.1
Consensus document for the management of schistosomiasis in Primary Care	Salas-Coronas J.; Perez Perez A.; Roure S.; Sanchez Peinador C.; Santos Larregola L.; Arranz Izquierdo J.; Bocanegra C.; Garcia Lopez Hortelano M.; Garcia Vazquez E.; Moza Morinigo H.; Azkune Galparsoro H.	2022	https://dx.doi.org/10.1016/j.aprim.2022.102408
Neglected Testing for Neglected Tropical Diseases at the CDC	Beatty N.L.; Forsyth C.J.; Gilman R.H.; Hamer D.H.; Henao-Martinez A.F.; Hochberg N.S.; Manne-Goehler J.; Marcus R.; Meymandi S.; Reich M.R.; Showler A.; Stigler Granados P.E.	2022	https://dx.doi.org/10.4269/ajtmh.22-0222
Prevalence of malaria and helminth infections in rural communities in northern Sierra Leone, a baseline study to inform Ebola vaccine study protocols	Baiden F.; Fleck S.; Leigh B.; Ayieko P.; Tindanbil D.; Otieno T.; Lawal B.; Tehtor M.; Rogers M.; Odeny L.; Hodges M.H.; Sonnie M.; Samai M.; Ishola D.; Lowe B.; Watson-Jones D.; Greenwood B.	2022	https://dx.doi.org/10.1371/journal.pone.0270968
Evidence-based clinical guidelines for immigrants and refugees	Pottie K.; Greenaway C.; Feightner J.; Welch V.; Swinkels H.; Rashid M.; Narasiah L.; Kirmayer L.J.; Ueffing E.; MacDonald N.E.; Hassan G.; McNally M.; Khan K.; Buhrmann R.; Dunn S.; Dominic A.; McCarthy A.E.; Gagnon A.J.; Rousseau C.; Tugwell P.; Assayag D.; Barnett E.; Blake J.; Brockest B.; Burgos G.; Campbell G.; Chambers A.; Chan A.; Cheetham M.; Delpero W.; Deschenes M.; Dharamsi S.; Duggan…	2011	https://dx.doi.org/10.1503/cmaj.090313
Resources available to help family physicians provide advice to travellers	Lechky O.	1995
Multifunctional Roles of MicroRNAs in Schistosomiasis	Zhong H.; Jin Y.	2022	https://dx.doi.org/10.3389/fmicb.2022.925386
Parasitic diseases with lung manifestations	Garcia L.G.; Duran C.L.; Garcia G.H.; Leiro A.M.C.	2022	https://dx.doi.org/10.1016/j.med.2022.06.002
Epidemiological multicentric Italian society of infectious and tropical diseases study on prevalence of tropical diseases in hospitalized immigrants in Italy during 2002	Scotto G.; Saracino A.; Palumbo E.; Angarano G.; Quirino T.; Calducci M.; Cadeo G.; El-Hamad I.; Vitucci N.; Allegri M.P.; Piretti B.; Paffetti A.; Losappio R.; Sfara C.; Salome G.; Maggi P.; Miccolis S.; Brogi A.; Lancella L.; Gabbati A.; Villa M.; Salatino A.; Drenaggi D.; Ciardi M.; Limodio M.; Delia S.; Caltabiano E.; Cosentino G.; Raspaglieli M.; Mariani R.; Sabbatani S.; Casabianca A.; Gall…	2008	https://dx.doi.org/10.1097/IPC.0b013e3181655db0
Single-round multiplex PCR with species-specific mitochondrial primers of P. falciparum, P. vivax/P. simium and P. malariae/P. brasilianum: Comparison with standard techniques	Domingues W.; dos Santos E.H.; Yamamoto L.; Di Santi S.M.; Kanunfre K.A.; Okay T.S.	2022	https://dx.doi.org/10.1016/j.mimet.2021.106398
Recent Studies on Neglected Drug Design	de Sousa N.F.; Scotti L.; Rodrigues G.C.S.; de Moura E.P.; Barros R.P.B.C.; Sessions Z.L.; Muratov E.N.; Scotti M.T.	2021	https://dx.doi.org/10.2174/1568026621666210920155939
Schistosoma japonicum translationally controlled tumour protein, which is associated with the development of female worms, as a target for control of schistosomiasis	Zhong H.; Ren Y.; Qin F.; Li X.; Hou L.; Gu S.; Jin Y.	2022	https://dx.doi.org/10.1016/j.ijpara.2022.01.005
Host-parasite interactions mediated by cross-species microRNAs	He X.; Pan W.	2022	https://dx.doi.org/10.1016/j.pt.2022.02.011
Bioprospecting of Nitrogenous Heterocyclic Scaffolds with Potential Action for Neglected Parasitosis: A Review	Albino S.L.; da Silva J.M.; de Caldas Nobre M.S.; de Medeiros E Silva Y.M.S.; Santos M.B.; de Araujo R.S.A.; do Carmo Alves de Lima M.; Schmitt M.; de Moura R.O.	2020	https://dx.doi.org/10.2174/1381612826666200701160904
Biochemical and hematological changes among anemic and non-anemic pregnant women attending antenatal clinic at the Bolgatanga regional hospital, Ghana	Ahenkorah B.; Nsiah K.; Baffoe P.; Anto E.O.	2018	https://dx.doi.org/10.1186/s12878-018-0121-4
Loop-mediated isothermal amplification (LAMP): Early detection of Toxoplasma gondii infection in mice	Kong Q.M.; Lu S.H.; Tong Q.B.O.; Lou D.; Chen R.; Zheng B.; Takashi K.; Wen L.Y.; Nobuo O.; Zhou X.N.	2012	https://dx.doi.org/10.1186/1756-3305-5-2
Integrated prevalence mapping of schistosomiasis, soil-transmitted helminthiasis and malaria in lakeside and island communities in Lake Victoria, Uganda	Kabatereine N.B.; Standley C.J.; Sousa-Figueiredo J.C.; Fleming F.M.; Stothard J.R.; Talisuna A.; Fenwick A.	2011	https://dx.doi.org/10.1186/1756-3305-4-232
HDAC inhibitors in parasitic diseases	Andrews K.T.; Haque A.; Jones M.K.	2011	https://dx.doi.org/10.1038/icb.2011.97
Mosquito distribution and Japanese encephalitis virus infection in the immigration bird (Asian open-billed stork) nested area in Pathum Thani province, central Thailand	Tiawsirisup S.; Nuchprayoon S.	2010	https://dx.doi.org/10.1007/s00436-010-1757-6
Pathological peculiarities of chronic kidney disease in patient from sub-Saharan Africa. Review of data from the Democratic republic of Congo	Pakasa N.-M.; Sumaili E.-K.		https://dx.doi.org/10.1016/j.annpat.2010.12.001
Investigation of a potential mechanism for the inhibition of SmTGR by Auranofin and its implications for Plasmodium falciparum inhibition	Caroli A.; Simeoni S.; Lepore R.; Tramontano A.; Via A.		https://dx.doi.org/10.1016/j.bbrc.2011.12.009
Onchocerca volvulus-specific antibody and cellular responses in onchocerciasis patients treated annually with ivermectin for 30 years and exposed to parasite transmission in central Togo	Johanns S.I.; Gantin R.G.; Wangala B.; Komlan K.; Halatoko W.A.; Banla M.; Karabou P.; Luty A.J.F.; Schulz-Key H.; Kohler C.; Soboslay P.T.	2022	https://dx.doi.org/10.1371/journal.pntd.0010340
One Health Approach to improve the malaria elimination programme in Henan Province	Liu Y.; He Z.-Q.; Wang D.; Hu Y.-B.; Qian D.; Yang C.-Y.; Zhou R.-M.; Li S.-H.; Lu D.-L.; Zhang H.-W.	2022	https://dx.doi.org/10.1016/bs.apar.2022.02.001
The role of Namibia Field Epidemiology and Laboratory Training Programme in strengthening the public health workforce in Namibia, 2012-2019	Nyarko K.M.; Miller L.A.; Baughman A.L.; Katjiuanjo P.; Evering-Watley M.; Antara S.; Angula P.; Mitonga H.K.; Prybylski D.; Dziuban E.J.; Ndevaetela E.-E.	2021	https://dx.doi.org/10.1136/bmjgh-2021-005597
Malaria from hyperendemicity to elimination along international borders in Yunnan, China during 2003-2020: a case study	Liu H.; Zhou Y.; Deng Y.; Lin Z.; Zhang C.; Chen Q.; Wei C.; Duan K.; Tian P.; Zhou H.; Xu J.	2022	https://dx.doi.org/10.1186/s40249-022-00972-2
The relevance of studying insect-nematode interactions for human disease	Swart Z.; Duong T.A.; Wingfield B.D.; Postma A.; Slippers B.	2022	https://dx.doi.org/10.1080/20477724.2021.1996796
Malnutrition, anemia, micronutrient deficiency and parasitic infections among schoolchildren in rural Tanzania	Mrimi E.C.; Palmeirim M.S.; Minja E.G.; Long K.Z.; Keiser J.	2022	https://dx.doi.org/10.1371/journal.pntd.0010261
Reactivation of latent infections in solid organ transplant recipients from sub-Saharan Africa: What should be remembered?	Silva J.T.; Fernandez-Ruiz M.; Grossi P.A.; Hernandez-Jimenez P.; Lopez-Medrano F.; Mularoni A.; Prista-Leao B.; Santos L.; Aguado J.M.	2021	https://dx.doi.org/10.1016/j.trre.2021.100632
Causes of fever in returning travelers: a European multicenter prospective cohort study	Camprubi-Ferrer D.; Cobuccio L.; Van Den Broucke S.; Genton B.; Bottieau E.; D'acremont V.; Rodriguez-Valero N.; Almuedo-Riera A.; Balerdi-Sarasola L.; Subira C.; Fernandez-Pardos M.; Martinez M.J.; Navero-Castillejos J.; Vera I.; Llenas-Garcia J.; Rothe C.; Cadar D.; Van Esbroeck M.; Foque N.; Munoz J.	2022	https://dx.doi.org/10.1093/jtm/taac002
Editorial: Host/Parasite Molecular and Cellular Interactions in the Establishment and Maintenance of Protozoan Infections	Edreira M.M.; Francia M.E.; de Miguel N.	2022	https://dx.doi.org/10.3389/fcimb.2022.930073
Travel vaccines: what is in the pipeline?	Miauton A.; De Valliere S.; Genton B.	2022	https://dx.doi.org/10.53738/REVMED.2022.18.780.890
Transfer of parasitology research to patents worldwide	Garrido-Cardenas J.A.; Alcayde A.; Manzano-Agugliaro F.; Mesa-Valle C.M.	2022	https://dx.doi.org/10.1016/j.actatropica.2022.106532
Attributable risk factors for asymptomatic malaria and anaemia and their association with cognitive and psychomotor functions in schoolchildren of north-eastern Tanzania	Makenga G.; Baraka V.; Francis F.; Minja D.T.R.; Gesase S.; Kyaruzi E.; Mtove G.; Nakato S.; Madebe R.; Soeborg S.R.; Langhoff K.H.; Hansson H.S.; Alifrangis M.; Lusingu J.P.A.; Geertruyden J.-P.V.	2022	https://dx.doi.org/10.1371/journal.pone.0268654
Genus Zanthoxylum as Sources of Drugs for Treatment of Tropical Parasitic Diseases	Patil K.; Mallya R.	2022	https://dx.doi.org/10.2174/1570163819666220304203504
Imported Infections in Rural Mid-West United States - A Report from a Tertiary Care Center	Meyer A.; Regunath H.; Rojas-Moreno C.; Salzer W.; Christensen G.	2020
Herd culture and herd immunity	Briceno-Leon R.	2022	https://dx.doi.org/10.1590/1413-81232022275.01792022EN
Taming the neutrophil: Balance between anti-parasite defence and pathogenesis	Sutherland T.E.; Van den Steen P.E.	2022	https://dx.doi.org/10.1111/pim.12923
Prevalence and Factors Associated with Acute Kidney Injury in Sub-Saharan African Adults: A Review of the Current Literature	Kahindo C.K.; Mukuku O.; Wembonyama S.O.; Tsongo Z.K.	2022	https://dx.doi.org/10.1155/2022/5621665
Antischistosomal Activity of Zingiber officinale, Piper nigrum, and Coriandrum sativum Aqueous Plant Extracts on Hamster Infected with Schistosoma mansoni	Abou El-Nour M.F.; Fadladdin Y.	2021	https://dx.doi.org/10.1155/2021/6628787
Co-infections and Comorbidities of Multiple Parasites and Hepatitis B Virus Infections in the Lowland Area of Western Ethiopia: Implications for Integrated Approaches	Assefa A.; Erko B.; Gundersen S.G.; Medhin G.; Berhe N.	2021	https://dx.doi.org/10.2147/JMDH.S341100
Characterization, biomedical and agricultural applications of protease inhibitors: A review	Shamsi T.N.; Parveen R.; Fatima S.	2016	https://dx.doi.org/10.1016/j.ijbiomac.2016.02.069
Kidney complications of parasitic diseases	Daher E.D.F.; da Silva Junior G.B.; Trivedi M.; Fayad T.; Srisawat N.; Nair S.; Siriyasatien P.; de Lacerda M.V.G.; Baptista M.A.S.F.; Vankalakunti M.; Jha V.	2022	https://dx.doi.org/10.1038/s41581-022-00558-z
Endemic Thoracic Infections in Latin America and the Caribbean	Restrepo C.S.; Carrillo J.; Reyna R.; Suarez F.; Rossini S.; Vargas Zapata D.A.	2022	https://dx.doi.org/10.1016/j.rcl.2022.01.001
A low dose adenovirus vectored vaccine expressing Schistosoma mansoni Cathepsin B protects from intestinal schistosomiasis in mice	Perera D.J.; Hassan A.S.; Liu S.S.; Elahi S.M.; Gadoury C.; Weeratna R.D.; Gilbert R.; Ndao M.	2022	https://dx.doi.org/10.1016/j.ebiom.2022.104036
Momordica balsamina: phytochemistry and pharmacological potential of a gifted species	Ramalhete C.; Goncalves B.M.F.; Barbosa F.; Duarte N.; Ferreira M.-J.U.	2022	https://dx.doi.org/10.1007/s11101-022-09802-7
Molluskicidal activity of 3-aryl-2-hydroxy-1,4-naphthoquinones against Biomphalaria glabrata	Martins D.D.L.; do Amaral e Silva N.A.; Ferreira V.F.; Rangel L.D.S.; dos Santos J.A.A.; Faria R.X.	2022	https://dx.doi.org/10.1016/j.actatropica.2022.106414
Evaluation of Antischistosomal Activities of Crude Aqueous Extracts of Artemisia annua, Nigella sativa, and Allium sativum against Schistosoma mansoni in Hamsters	Fadladdin Y.A.J.	2022	https://dx.doi.org/10.1155/2022/5172287
Traditional Kenyan herbal medicine: exploring natural products' therapeutics against schistosomiasis	Ndegwa F.K.; Kondam C.; Aboagye S.Y.; Esan T.E.; Waxali Z.S.; Miller M.E.; Gikonyo N.K.; Mbugua P.K.; Okemo P.O.; Williams D.L.; Hagen T.J.	2022	https://dx.doi.org/10.1017/S0022149X22000074
Vector control in China, from malaria endemic to elimination and challenges ahead	Feng X.; Feng J.; Zhang L.; Tu H.; Xia Z.	2022	https://dx.doi.org/10.1186/s40249-022-00971-3
Recent Advances in Vaccine Technology and Design	Cianci R.; Franza L.	2022	https://dx.doi.org/10.3390/vaccines10040624
Endemic Thoracic Infections in Sub-Saharan Africa	Rydzak C.E.; Lima A.S.; Meirelles G.S.P.	2022	https://dx.doi.org/10.1016/j.rcl.2022.01.003
Evolutionary Analysis of Dipeptidyl Peptidase I	Varda N.; Novinec M.	2022	https://dx.doi.org/10.3390/ijms23031852
Malaria and Helminthic Co-Infection during Pregnancy in Sub-Saharan Africa: A Systematic Review and Meta-Analysis	Boltena M.T.; El-Khatib Z.; Kebede A.S.; Asamoah B.O.; Yaw A.S.C.; Kamara K.; Assogba P.C.; Boltena A.T.; Adane H.T.; Hailemeskel E.; Biru M.	2022	https://dx.doi.org/10.3390/ijerph19095444
Mass spectrometry based metabolomics for small molecule metabolites mining and confirmation as potential biomarkers for schistosomiasis-case of the Okavango Delta communities in Botswana	Ndolo S.M.; Zachariah M.; Molefi L.; Phaladze N.; Sichilongo K.F.	2022	https://dx.doi.org/10.1080/14789450.2021.2012454
Control of COVID-19 in China likely reduced the burden of multiple other infectious diseases	Chen J.-M.; Chen Y.-Q.; Sun Y.-X.	2022	https://dx.doi.org/10.1016/j.jinf.2022.01.001
Medicinal Chemistry in South America: From Tropical Diseases to Cancers and Other Major Afflictions	Barrett A.G.M.; Cavalli E.S.	2021	https://dx.doi.org/10.1021/acsmedchemlett.1c00413
An inventory of human night-biting mosquitoes and their bionomics in Sumba, Indonesia	Syahrani L.; Permana D.H.; Syafruddin D.; Zubaidah S.; Asih P.B.S.; Rozi I.E.; Hidayati A.P.N.; Kosasih S.; Dewayanti F.K.; Rachmawati N.; Risandi R.; Bangs M.J.; Bogh C.; Davidson J.; Hendershot A.; Burton T.; Grieco J.P.; Achee N.L.; Lobo N.F.	2022	https://dx.doi.org/10.1371/journal.pntd.0010316
Increased ShTAL1 IgE responses post-Praziquantel treatment may be associated with a reduced risk to re-infection in a Ghanaian S. haematobium-endemic community	Asuming-Brempong E.K.; Ayi I.; van der Puije W.; Gyan B.A.; Larbi I.A.; Ashong Y.; Frempong N.A.; Quartey J.K.; Otchere J.; Jones F.M.; Wilson S.; Dunne D.W.; Boakye D.A.	2022	https://dx.doi.org/10.1371/journal.pntd.0010115
Acquired Clinical Immunity to Malaria in Nonhuman Primates Coinfected with Schistosoma and Plasmodium Parasites	Nyakundi R.K.; Hau J.; Ogongo P.; Nyamongo O.; Jeneby M.; Akinyi M.; Mulei I.; Nyundo F.; Farah I.; Malhotra I.; Ozwara H.; King C.L.; Kariuki T.	2022	https://dx.doi.org/10.1128/iai.00464-21
Thirty years of recombinant BCG: new trends for a centenary vaccine	Marques-Neto L.M.; Piwowarska Z.; Kanno A.I.; Moraes L.; Trentini M.M.; Rodriguez D.; Silva J.L.S.C.; Leite L.C.C.	2021	https://dx.doi.org/10.1080/14760584.2021.1951243
Novel regulatory SNPs in the promoter region of the TNFRSF18 gene in a gabonese population	Velavan T.P.; Bechlars S.; Huang X.; Kremsner P.G.; Kun J.F.J.	2011	https://dx.doi.org/10.1590/S0100-879X2011007500036
Schistosomiasis, soil transmitted helminthiasis, and malaria co-infections among women of reproductive age in rural communities of Kwale County, coastal Kenya	Jeza V.T.; Mutuku F.; Kaduka L.; Mwandawiro C.; Masaku J.; Okoyo C.; Kanyi H.; Kamau J.; Ng'ang'a Z.; Kihara J.H.	2022	https://dx.doi.org/10.1186/s12889-022-12526-0
Babesia and Human Babesiosis	Montero E.; Gray J.; Lobo C.A.; Gonzalez L.M.	2022	https://dx.doi.org/10.3390/pathogens11040399
Global, regional, and national incidence, prevalence, and years lived with disability for 328 diseases and injuries for 195 countries, 1990-2016: A systematic analysis for the Global Burden of Disease Study 2016	Vos T.; Abajobir A.A.; Abbafati C.; Abbas K.M.; Abate K.H.; Abd-Allah F.; Abdulle A.M.; Abebo T.A.; Abera S.F.; Aboyans V.; Abu-Raddad L.J.; Ackerman I.N.; Adamu A.A.; Adetokunboh O.; Afarideh M.; Afshin A.; Agarwal S.K.; Aggarwal R.; Agrawal A.; Agrawal S.; Ahmad Kiadaliri A.; Ahmadieh H.; Ahmed M.B.; Aichour A.N.; Aichour I.; Aichour M.T.E.; Aiyar S.; Akinyemi R.O.; Akseer N.; Al Lami F.H.; Ala…	2017	https://dx.doi.org/10.1016/S0140-6736%2817%2932154-2
Myzorhynchus series of Anopheles mosquitoes as potential vectors of Plasmodium bubalis in Thailand	Nugraheni Y.R.; Arnuphapprasert A.; Nguyen T.T.; Narapakdeesakul D.; Nguyen H.L.A.; Poofery J.; Kaneko O.; Asada M.; Kaewthamasorn M.	2022	https://dx.doi.org/10.1038/s41598-022-09686-9
Non-cirrhotic portal hypertension in the HIV-infected individual	Fernando K.A.; Bhaduri S.; Hubscher S.; Radcliffe K.W.	2013	https://dx.doi.org/10.1177/0141076813479194
Neuroimmunology of Common Parasitic Infections in Africa	Idro R.; Ogwang R.; Barragan A.; Raimondo J.V.; Masocha W.	2022	https://dx.doi.org/10.3389/fimmu.2022.791488
Potential of tropical diseases in Germany: Important pathogens in travelers and migrants	Kreuels B.; Schmiedel S.	2022	https://dx.doi.org/10.1007/s00108-022-01280-5
Assessment of malaria infection among pregnant women and children below five years of age attending rural health facilities of Kenya: A cross-sectional survey in two counties of Kenya	Okoyo C.; Githinji E.; Muia R.W.; Masaku J.; Mwai J.; Nyandieka L.; Munga S.; Njenga S.M.; Kanyi H.M.	2021	https://dx.doi.org/10.1371/journal.pone.0257276
Epidemiological and clinical implications of asymptomatic malaria and schistosomiasis co-infections in a rural community in western Kenya	Kamau E.; Yates A.; Maisiba R.; Singoei V.; Opot B.; Adeny R.; Arima C.O.; Otieno V.; Sumbi C.S.; Okoth R.O.; Abdi F.; Mwalo M.; Ochola J.; Otieno J.; Ake J.; Imbach M.; Turley H.A.; Juma D.; Akala H.M.; Owuoth J.; Andagalu B.; Crowell T.A.; Nwoga C.; Cowden J.; Polyak C.S.; Adongo R.; Aguttu R.; Bondo M.; Broach E.; Busisa C.; Copeland N.; de Souza M.; Eller L.A.; Gogo M.; Hassen Z.; Hu D.; Juma…	2021	https://dx.doi.org/10.1186/s12879-021-06626-2
Blood group and human diseases (review of literature)	Gilmiyarova F.N.; Kolotyeva N.A.; Kuzmicheva V.I.; Gusyakova O.A.; Borodina I.A.; Baisheva G.M.; Selezneva I.A.	2020	https://dx.doi.org/10.18821/0869-2084-2020-65-4-216-221
Evaluations of training and education interventions for improved infectious disease management in low-income and middle-income countries: a systematic literature review	Van Dorst P.W.M.; Van Der Pol S.; Salami O.; Dittrich S.; Olliaro P.; Postma M.; Boersma C.; Van Asselt A.D.I.	2022	https://dx.doi.org/10.1136/bmjopen-2021-053832
Panacea within a Pandora's box: the antiparasitic effects of phospholipases A2 (PLA2s) from snake venoms	Teixeira S.C.; da Silva M.S.; Gomes A.A.S.; Moretti N.S.; Lopes D.S.; Ferro E.A.V.; Rodrigues V.D.M.	2022	https://dx.doi.org/10.1016/j.pt.2021.07.004
Changes in notifiable infectious disease incidence in China during the COVID-19 pandemic	Geng M.-J.; Zhang H.-Y.; Yu L.-J.; Lv C.-L.; Wang T.; Che T.-L.; Xu Q.; Jiang B.-G.; Chen J.-J.; Hay S.I.; Li Z.-J.; Gao G.F.; Wang L.-P.; Yang Y.; Fang L.-Q.; Liu W.	2021	https://dx.doi.org/10.1038/s41467-021-27292-7
Impact of hookworm infection and preventive chemotherapy on haemoglobin in non-pregnant populations	Byrne A.; Manalo G.; Clarke N.E.; Vaz Nery S.	2021	https://dx.doi.org/10.1111/tmi.13681
Fever in the Returned Pediatric Traveler	Abdel-Haq N.; Asmar B.I.	2021	https://dx.doi.org/10.1177/2333794X211026188
A Portrait of Sentinel Surveillance Networks for Vector-Borne Diseases: A Scoping Review Supporting Sentinel Network Design	Guillot C.; Bouchard C.; Berthiaume P.; Mascarenhas M.; Sauve C.; Villeneuve C.-A.; Leighton P.	2021	https://dx.doi.org/10.1089/vbz.2021.0008
From Inflammation to Fibrosis: Novel Insights into the Roles of High Mobility Group Protein Box 1 in Schistosome-Induced Liver Damage	Zhong H.; Gui X.; Hou L.; Lv R.; Jin Y.	2022	https://dx.doi.org/10.3390/pathogens11030289
An update on the mosquito fauna and mosquito-borne diseases distribution in Cameroon	Bamou R.; Mayi M.P.A.; Djiappi-Tchamen B.; Nana-Ndjangwo S.M.; Nchoutpouen E.; Cornel A.J.; Awono-Ambene P.; Parola P.; Tchuinkam T.; Antonio-Nkondjio C.	2021	https://dx.doi.org/10.1186/s13071-021-04950-9
Screening for Chronic Infectious Diseases by Serology in Those Presenting with Malaria in London, United Kingdom	Gowland A.; McGuire E.; Goodman A.L.	2021	https://dx.doi.org/10.4269/ajtmh.20-1217
Mesenchymal Stromal Cells: an Antimicrobial and Host-Directed Therapy for Complex Infectious Diseases	Shaw T.D.; Krasnodembskaya A.D.; Schroeder G.N.; Zumla A.; Maeurer M.; O'Kane C.M.	2021	https://dx.doi.org/10.1128/CMR.00064-21
A passion for paediatrics and infection control	Dramowski A.	2022	https://dx.doi.org/10.4102/sajid.v37i2.380
Natural-Product-Based Solutions for Tropical Infectious Diseases	Adegboye O.; Field M.A.; Kupz A.; Pai S.; Sharma D.; Smout M.J.; Wangchuk P.; Wong Y.; Loiseau C.	2021	https://dx.doi.org/10.1128/CMR.00348-20
The Swiss Tropical and Public Health Institute: Past, present and future	Meier L.; Casagrande G.; Dietler D.	2021	https://dx.doi.org/10.1016/j.actatropica.2021.106077
Research progress on artemisinin and its derivatives	Jiang Y.-Q.; Dong Y.-J.; Zhou F.-J.; Chen J.-P.; Zhou Y.-T.; Tian C.-W.; Chen C.-Q.	2022	https://dx.doi.org/10.7501/j.issn.0253-2670.2022.02.030
Leishmania infantum UBC1 in Metacyclic Promastigotes from Phlebotomus perniciosus, a Vaccine Candidate for Zoonotic Visceral Leishmaniasis	Larraga J.; Alcolea P.J.; Alonso A.M.; Martins L.T.C.; Moreno I.; Dominguez M.; Larraga V.	2022	https://dx.doi.org/10.3390/vaccines10020231
Antischistosomal evaluation of stem bark's extract and chemical constituents from anonidium mannii against schistosoma mansoni	Toussi Matchi J.; Noungoue D.; Chaubet G.; Boissier J.; Kuhn I.; Tchouankeu J.; Nothisen M.; Ursuegui S.; Ngouela S.; Wagner A.	2021	https://dx.doi.org/10.4103/pm.pm_29_21
The COVID-19 Prevalence among Children: Hypotheses for Low Infection Rate and Few Severe Forms among This Age Group in Sub-Saharan Africa	Simeni Njonnou S.R.; Noumedem Anangmo N.C.; Kemta Lekpa F.; Noukeu Njinkui D.; Enyama D.; Ngongang Ouankou C.; Vounsia Balti E.; Mbono Samba Eloumba E.A.; Moulion Tapouh J.R.; Choukem S.P.	2021	https://dx.doi.org/10.1155/2021/4258414
Improving the DNA Barcode Library of Mosquito Species With New Identifications and Discoveries in North-Central Argentina	Laurito M.; Ayala A.M.; Arias-Builes D.L.; Almiron W.R.	2022	https://dx.doi.org/10.1093/jme/tjab160
Specificity of SARS-CoV-2 Antibody Detection Assays against S and N Proteins among Pre-COVID-19 Sera from Patients with Protozoan and Helminth Parasitic Infections	Yansouni C.P.; Papenburg J.; Cheng M.P.; Corsini R.; Caya C.; Camargo F.V.; Harrison L.B.; Zaharatos G.; Buscher P.; Faye B.; Ndiaye M.; Matlashewski G.; Ndao M.	2022	https://dx.doi.org/10.1128/JCM.01717-21
Antiparasitic effects of sulfated polysaccharides from marine hydrobionts	Besednova N.N.; Zaporozhets T.S.; Andryukov B.G.; Kryzhanovsky S.P.; Ermakova S.P.; Kuznetsova T.A.; Voronova A.N.; Shchelkanov M.Y.	2021	https://dx.doi.org/10.3390/md19110637
Diagnosis of Lymphatic Filariasis Using Immunochromatography and Microscopy in Three Local Government Areas of Cross River State, Nigeria	Maurice M.; Sode E.U.; Otu-Bassey I.B.	2020	https://dx.doi.org/10.4314/njpar.v41i2.8
Co-infection of schistosomiasis, malaria, HBV and HIV among adults living in Eggua Community, Ogun State, Nigeria	Olayinka P.; Ajide P.; Awobode H.O.; Osundiran A.J.; Onile O.S.; Adebayo A.S.; Isokpehi R.; Anumudu C.I.	2020	https://dx.doi.org/10.4314/njpar.v41i1.13
Fasciola hepatica is refractory to complement killing by preventing attachment of mannose binding lectin (MBL) and inhibiting MBLassociated serine proteases (MASPs) with serpins	De Marco Verissimo C.; Jewhurst H.L.; Dobo J.; Gal P.; Dalton J.P.; Cwiklinski K.	2022	https://dx.doi.org/10.1371/journal.ppat.1010226
C-reactive protein for the early assessment of non-malarial febrile patients: A retrospective diagnostic study	Bertoli G.; Mazzi C.; Ronzoni N.; Silva R.; Spinicci M.; Pozzi M.; Sponga P.; Aiello A.; Ursini T.; Bartoloni A.; Olliaro P.; Bisoffi Z.; Buonfrate D.	2021	https://dx.doi.org/10.3390/diagnostics11091728
Status of Schistosoma haematobium Infection among Pupils around the Kainji Dam, Niger State: A Paradigm Shift In Infection Rate	Adewale B.; Rahman O.; Sulyman M.; Uwalaka C.; Ajayi M.	2020	https://dx.doi.org/10.4314/njpar.v41i2.14
High prevalence of urinary schistosomiasis in a desert population: results from an exploratory study around the Ounianga lakes in Chad	Moser W.; Batil A.A.; Ott R.; Abderamane M.; Clements R.; Wampfler R.; Poppert S.; Steinmann P.; Allan F.; Greter H.	2022	https://dx.doi.org/10.1186/s40249-021-00930-4
Infectious Diseases of Poverty: progress achieved during the decade gone and perspectives for the future	Zhou X.-N.	2022	https://dx.doi.org/10.1186/s40249-021-00931-3
Association of anthelmintic treatment with malaria prevalence, incidence, and parasitemia: A systematic review and meta-analysis	Dila K.A.S.; Reda A.; Elhady M.T.; Linh L.K.; Minh-Duc N.T.; El-Qushayri A.E.; Han N.L.; Mehta V.; Hamad W.M.A.; Eskarous H.; Samsom M.; Hirayama K.; Huy N.T.	2022	https://dx.doi.org/10.1016/j.actatropica.2021.106213
Human microbiota research in Africa: a systematic review reveals gaps and priorities for future research	Allali I.; Abotsi R.E.; Tow L.A.; Thabane L.; Zar H.J.; Mulder N.M.; Nicol M.P.	2021	https://dx.doi.org/10.1186/s40168-021-01195-7
Drug associations as alternative and complementary therapy for neglected tropical diseases	Ferraz L.R.M.; Silva L.C.P.B.B.; Souza M.L.D.; Alves L.P.; Sales V.D.A.W.; Barbosa I.D.N.G.; Andrade M.C.D.; Santos W.M.D.; Rolim L.A.; Rolim-Neto P.J.	2022	https://dx.doi.org/10.1016/j.actatropica.2021.106210
Ending the neglect of treatable bacterial zoonoses responsible for non-Malaria fevers	Goarant C.; Dellagi K.; Picardeau M.	2021
Morphological and genomic characterisation of the Schistosoma hybrid infecting humans in Europe reveals admixture between Schistosoma haematobium and Schistosoma bovis	Kincaid-Smith J.; Tracey A.; Augusto R.C.; Bulla I.; Holroyd N.; Rognon A.; Rey O.; Chaparro C.; Oleaga A.; Mas-Coma S.; Allienne J.-F.; Grunau C.; Berriman M.; Boissier J.; Toulza E.	2021	https://dx.doi.org/10.1371/journal.pntd.0010062
Albendazole and mebendazole as anti-parasitic and anti-cancer agents: An update	Chai J.-Y.; Jung B.-K.; Hong S.-J.	2021	https://dx.doi.org/10.3347/kjp.2021.59.3.189
Infection of Plasmodium falciparum and helminths among school children in communities in Southern and Northern Ghana	Akosah-Brempong G.; Attah S.K.; Hinne I.A.; Abdulai A.; Addo-Osafo K.; Appiah E.L.; Osei M.-M.; Afrane Y.A.	2021	https://dx.doi.org/10.1186/s12879-021-06972-1
Plasmodium falciparum and Helminth Coinfections Increase IgE and Parasite-Specific IgG Responses	Santano R.; Rubio R.; Grau-Pujol B.; Escola V.; Muchisse O.; Cuamba I.; Vidal M.; Cistero P.; Ruiz-Olalla G.; Aguilar R.; Demontis M.; Jamine J.C.; Cossa A.; Sacoor C.; Cano J.; Izquierdo L.; Chitnis C.E.; Coppel R.L.; Chauhan V.; Cavanagh D.; Dutta S.; Angov E.; Gaur D.; van Lieshout L.; Zhan B.; Munoz J.; Moncunill G.; Dobano C.	2021	https://dx.doi.org/10.1128/SPECTRUM.01109-21
Usefulness of ultrasound in sub-Saharan patients with a serological diagnosis of schistosomiasis	Castillo-Fernandez N.; Soriano-Perez M.J.; Lozano-Serrano A.B.; Sanchez-Sanchez J.C.; Villarejo-Ordonez A.; Cuenca-Gomez J.A.; Vazquez-Villegas J.; Cabeza-Barrera M.I.; Salas-Coronas J.	2021	https://dx.doi.org/10.1007/s15010-021-01612-x
Microbial proteasomes as drug targets	Zhang H.; Lin G.	2021	https://dx.doi.org/10.1371/journal.ppat.1010058
Standing water and missing data: The murky relationship between flooding and mosquito-borne diseases	Seltenrich N.	2021	https://dx.doi.org/10.1289/EHP10382
Prevalence of Schistosoma mono- and co-infections with multiple common parasites and associated risk factors and morbidity profile among adults in the Taabo health and demographic surveillance system, South-Central Cote d'Ivoire	Bassa F.K.; Eze I.C.; Assare R.K.; Esse C.; Kone S.; Acka F.; Laubhouet-Koffi V.; Kouassi D.; Bonfoh B.; Utzinger J.; N'Goran E.K.	2022	https://dx.doi.org/10.1186/s40249-021-00925-1
An adjuvant effect of Metformin as an anti-fibrotic agent when administered with the anti-schistosomal Praziquantel in Schistosoma mansoni infected mice	Salama W.M.; El-Naggar S.A.; Harras S.F.; El-Said K.S.	2021	https://dx.doi.org/10.47665/tb.38.2.059
Mosquitoes (Diptera: Culicidae) from Villages and Forest Areas of Rural Communes in Khanh Hoa and Binh Phuoc Provinces, Vietnam	Vu N.S.; Hertz J.C.; Martin N.J.; Tran T.C.; Fiorenzano J.M.; Tran P.V.; Nguyen H.V.; Dang A.D.; Tran D.N.; Motoki M.T.	2021	https://dx.doi.org/10.1093/jme/tjab106
Geometric morphometric wing analysis as a tool to discriminate female mosquitoes from different suburban areas of Chiang Mai province, Thailand	Champakaew D.; Junkum A.; Sontigun N.; Sanit S.; Limsopatham K.; Saeung A.; Somboon P.; Pitasawat B.	2021	https://dx.doi.org/10.1371/journal.pone.0260333
Identification of enzymes that have helminth specific active sites and are required for rhodoquinone-dependent metabolism as targets for new anthelmintics	Lautens M.J.; Tan J.H.; Serrat X.; Del Borrello S.; Schertzberg M.R.; Fraser A.G.	2021	https://dx.doi.org/10.1371/journal.pntd.0009991
Simplified binomial estimation of human malaria transmission exposure distributions based on hard classification of where and when mosquitoes are caught: statistical applications with off-the-shelf tools	Killeen G.F.; Monroe A.; Govella N.J.	2021	https://dx.doi.org/10.1186/s13071-021-04884-2
Evaluating the feasibility and acceptability of a community dialogue intervention in the prevention and control of schistosomiasis in Nampula province, Mozambique	Martin S.; Rassi C.; Antonio V.; Graham K.; Leitao J.; King R.; Jive E.	2021	https://dx.doi.org/10.1371/journal.pone.0255647
Antiparasitic Properties of Propolis Extracts and Their Compounds	de L. Paula L.A.; Candido A.C.B.B.; Santos M.F.C.; Caffrey C.R.; Bastos J.K.; Ambrosio S.R.; Magalhaes L.G.	2021	https://dx.doi.org/10.1002/cbdv.202100310
Current status of quinoxaline and quinoxaline 1,4-di-N-oxides derivatives as potential antiparasitic agents	Soto-Sanchez J.; Ospina-Villa J.D.	2021	https://dx.doi.org/10.1111/cbdd.13921
Editorial: Systems Biology of Hosts, Parasites and Vectors	Gardinassi L.G.; Maruyama S.R.; Cantacessi C.	2021	https://dx.doi.org/10.3389/fcimb.2021.796475
Potential mosquito vectors for Shuni Virus, South Africa, 2014-2018	Guarido M.M.; Motlou T.; Riddin M.A.; MacIntyre C.; Manyana S.C.; Johnson T.; Schrama M.; Gorsich E.E.; Brooke B.D.; Almeida A.G.P.; Venter M.	2021	https://dx.doi.org/10.3201/eid2712.203426
Planetary Health Annual Meeting 2021	Anonymous.	2021	https://dx.doi.org/10.1016/s2542-5196%2821%2900085-1
Electrochemical biosensors for neglected tropical diseases: A review	Cordeiro T.A.R.; de Resende M.A.C.; Moraes S.C.D.S.; Franco D.L.; Pereira A.C.; Ferreira L.F.	2021	https://dx.doi.org/10.1016/j.talanta.2021.122617
Synthesis and Antibody Binding Studies of Schistosome-Derived Oligo-alpha-(1-2)-l-Fucosides	Harvey M.R.; Chiodo F.; Noest W.; Hokke C.H.; van der Marel G.A.; Codee J.D.C.	2021	https://dx.doi.org/10.3390/molecules26082246
NO TIME TO DIE ? Could pre-travel health advice help Bond to live another day?	Schlagenhauf P.; Patel D.; Grobusch M.P.	2021	https://dx.doi.org/10.1016/j.tmaid.2021.102198
Infectious Diseases of Poverty: 10 years' commitment to One Health	Zhou X.-N.	2021	https://dx.doi.org/10.1186/s40249-021-00914-4
Excreted trypanosoma brucei proteins inhibit plasmodium hepatic infection	Temporao A.; Sanches-Vaz M.; Luis R.; Nunes-Cabaco H.; Smith T.K.; Prudencio M.; Figueiredo L.M.	2021	https://dx.doi.org/10.1371/journal.pntd.0009912
Lactate dehydrogenase and malate dehydrogenase: Potential antiparasitic targets for drug development studies	Kayamba F.; Faya M.; Pooe O.J.; Kushwaha B.; Kushwaha N.D.; Obakachi V.A.; Nyamori V.O.; Karpoormath R.	2021	https://dx.doi.org/10.1016/j.bmc.2021.116458
Australian mosquito assemblages vary between ground and sub-canopy habitats	Sebayang B.F.; Russell T.L.; Staunton K.M.; Townsend M.; Paton C.; Lehmann T.; Burkot T.R.	2021	https://dx.doi.org/10.1186/s13071-021-04999-6
Archaeosomes and Gas Vesicles as Tools for Vaccine Development	Adamiak N.; Krawczyk K.T.; Locht C.; Kowalewicz-Kulbat M.	2021	https://dx.doi.org/10.3389/fimmu.2021.746235
Yeast-based high-throughput screens for discovery of kinase inhibitors for neglected diseases	Tavella T.A.; Cassiano G.C.; Costa F.T.M.; Sunnerhagen P.; Bilsland E.	2021	https://dx.doi.org/10.1016/bs.apcsb.2020.09.007
Chemogenomics and bioinformatics approaches for prioritizing kinases as drug targets for neglected tropical diseases	Borba J.V.V.B.; Silva A.C.; Lima M.N.N.; Mendonca S.S.; Furnham N.; Costa F.T.M.; Andrade C.H.	2021	https://dx.doi.org/10.1016/bs.apcsb.2020.10.006
Editorial: The Role of Gene Polymorphisms in Modulating the Immune Responses Against Tropical Infectious Diseases	Malheiro A.; Ramasawmy R.; Courtin D.; Donadi E.A.	2021	https://dx.doi.org/10.3389/fimmu.2021.714237
Editorial: Vectors and Vector-Borne Parasitic Diseases: Infection, Immunity, and Evolution	Kassegne K.; Zhou X.-N.; Chen J.-H.	2021	https://dx.doi.org/10.3389/fimmu.2021.729415
One Health for neglected tropical diseases	Laing G.; Vigilato M.A.N.; Cleaveland S.; Thumbi S.M.; Blumberg L.; Salahuddin N.; Abdela-Ridder B.; Harrison W.	2021	https://dx.doi.org/10.1093/trstmh/traa117
China declared malaria-free: a milestone in the world malaria eradication and Chinese public health	Zhou X.-N.	2021	https://dx.doi.org/10.1186/s40249-021-00882-9
Eosinophilia in school-going children with plasmodium falciparum and helminth infections in the volta region of ghana	Orish V.N.; Ofori-Amoah J.; Amegan-Aho K.H.; Osisiogu E.U.; Osei-Yeboah J.; Lokpo S.Y.; Allotey E.A.; Adu-Amankwaah J.; Azuma D.E.; Agordoh P.D.	2021	https://dx.doi.org/10.11604/pamj.2021.38.277.17379
Enlightenment on oscillatory properties of 23 class B notifiable infectious diseases in the mainland of China from 2004 to 2020	Han C.; Li M.; Haihambo N.; Cao Y.; Zhao X.	2021	https://dx.doi.org/10.1371/journal.pone.0252803
Residence time, water contact, and age-driven schistosoma mansoni infection in hotspot communities in Uganda	Moses A.; Adriko M.; Kibwika B.; Tukahebwa E.M.; Faust C.L.; Lamberton P.H.L.	2021	https://dx.doi.org/10.4269/ajtmh.21-0391
A Molecular Investigation of Malaria Infections From High-Transmission Areas of Southern Togo Reveals Different Species of Plasmodium Parasites	Kassegne K.; Fei S.-W.; Ananou K.; Noussougnon K.S.; Komi Koukoura K.; Abe E.M.; Guo X.-K.; Chen J.-H.; Zhou X.-N.	2021	https://dx.doi.org/10.3389/fmicb.2021.732923
Insights from ancient dna analysis of egyptian human mummies: Clues to disease and kinship	Gad Y.Z.; Abu-Mandil Hassan N.; Mousa D.M.; Fouad F.A.; El-Sayed S.G.; Abdelazeem M.A.; Mahdy S.M.; Othman H.Y.; Ibrahim D.W.; Khairat R.; Ismail S.	2021	https://dx.doi.org/10.1093/hmg/ddaa223
A machine learning model for evaluating imported disease screening strategies in immigrant populations	Fernandez-Martinez J.L.; Boga J.A.; de Andres-Galiana E.; Casado L.; Fernandez J.; Menendez C.; Garcia-Perez A.; Moran-Suarez N.; Martinez-Sela M.; Vazquez F.; Rodriguez-Guardado A.	2021	https://dx.doi.org/10.4269/ajtmh.20-1443
Parasitic Infections of the Nervous System	Garcia H.H.	2021	https://dx.doi.org/10.1212/CON.0000000000000986
Association of low birth weight and polyparasitic infection during pregnancy in Lambarene, Gabon	Honkpehedji Y.J.; Adegbite B.R.; Zinsou J.F.; Dejon-Agobe J.C.; Edoa J.-R.; Zoleko Manego R.; McCall M.; Mbong Ngwese M.; Lotola Mougeni F.; Mombo-Ngoma G.; Ramharter M.; Kremsner P.G.; Lell B.; Yazdanbakhsh M.; Esen M.; Adegnika A.A.	2021	https://dx.doi.org/10.1111/tmi.13591
The Use of 'Omics for Diagnosing and Predicting Progression of Chronic Kidney Disease: A Scoping Review	Govender M.A.; Brandenburg J.-T.; Fabian J.; Ramsay M.	2021	https://dx.doi.org/10.3389/fgene.2021.682929
Haematological changes in Schistosoma haematobium infections in school children in Gabon	Dejon-Agobe J.C.; Adegnika A.A.; Grobusch M.P.	2021	https://dx.doi.org/10.1007/s15010-020-01575-5
The Diverse Applications of Recombinant BCG-Based Vaccines to Target Infectious Diseases Other Than Tuberculosis: An Overview	Mouhoub E.; Domenech P.; Ndao M.; Reed M.B.	2021	https://dx.doi.org/10.3389/fmicb.2021.757858
Confounding influences of malnutrition and Plasmodium falciparum and Schistosoma haematobium infections on haematological parameters in school children in Muyuka, Cameroon	Sumbele I.U.N.; Otia O.V.; Francis L.; Bopda O.S.M.; Ebai C.B.; Ning T.R.; Kimbi H.K.K.; Nkuo-Akenji T.	2021	https://dx.doi.org/10.1186/s12879-021-06201-9
COVID-19 antibody detecting rapid diagnostic tests show high cross-reactivity when challenged with pre-pandemic malaria, schistosomiasis and dengue samples	Vanroye F.; Van den Bossche D.; Brosius I.; Tack B.; Van Esbroeck M.; Jacobs J.	2021	https://dx.doi.org/10.3390/diagnostics11071163
Proteomics of host-helminth interactions	Robinson M.W.; Cwiklinski K.	2021	https://dx.doi.org/10.3390/pathogens10101317
Main african parasitosis with hepatobiliary tropism	Zougmore H.T.; Medmoun M.; Ntsama M.-A.; Smadhi R.; Heng R.; Belloula D.; Cadranel J.-F.	2021	https://dx.doi.org/10.1684/hpg.2021.2145
Travel diseases-Danger of infections in the era of globalization	Jelinek T.	2021	https://dx.doi.org/10.1007/s00393-021-01060-w
Mast Cell Modulation of B Cell Responses: An Under-Appreciated Partnership in Host Defence	Palma A.M.; Hanes M.R.; Marshall J.S.	2021	https://dx.doi.org/10.3389/fimmu.2021.718499
Tropical Liver Diseases: An Overview	Prahraj D.; Anand A.C.	2021	https://dx.doi.org/10.1002/cld.1134
Intracranial Abnormalities with Diffusion Restriction	Meyers S.P.	2021	https://dx.doi.org/10.1016/j.mric.2021.02.004
Links between biodiversity and human infectious and non-communicable diseases: A review	Lisa C.; Daniele M.; Jakob Z.	2021	https://dx.doi.org/10.4414/smw.2021.20485
Esophageal cancer epidemiology, diagnosis, and management in sudan-a review	Musa I.H.; Musa T.H.; Musa H.H.; Ahmed M.E.	2021
Infections and AA amyloidosis: An overview	Deshayes S.; Aouba A.; Grateau G.; Georgin-Lavialle S.	2021	https://dx.doi.org/10.1111/ijcp.13966
The new status of parasitic diseases in the covid-19 pandemic-risk factors or protective agents?	Gluchowska K.; Dzieciatkowski T.; Sedzikowska A.; Zawistowska-deniziak A.; Mlocicki D.	2021	https://dx.doi.org/10.3390/jcm10112533
Promising Technologies in the Field of Helminth Vaccines	Perera D.J.; Ndao M.	2021	https://dx.doi.org/10.3389/fimmu.2021.711650
A bead-based assay for the detection of antibodies against trichinella spp. infection in humans	Kahsay R.; Gomez-Morales M.A.; Rivera H.N.; McAuliffe I.; Pozio E.; Handali S.	2021	https://dx.doi.org/10.4269/ajtmh.20-1569
Laboratory diagnosis of tropical infections	Basu S.; Shetty A.	2021	https://dx.doi.org/10.5005/JP-JOURNALS-10071-23813
Systematic review and meta-analysis of the diagnostic accuracy of mobile-linked point-of-care diagnostics in sub-Saharan Africa	Osei E.; Nkambule S.J.; Vezi P.N.; Mashamba-Thompson T.P.	2021	https://dx.doi.org/10.3390/diagnostics11061081
Iron deficiency anaemia in sub-Saharan Africa: a review of current evidence and primary care recommendations for high-risk groups	Mwangi M.N.; Mzembe G.; Moya E.; Verhoef H.	2021	https://dx.doi.org/10.1016/S2352-3026%2821%2900193-9
Development of emodepside as a possible adulticidal treatment for human onchocerciasis-The fruit of a successful industrial-academic collaboration	Krucken J.; Holden-Dye L.; Keiser J.; Prichard R.K.; Townson S.; Makepeace B.L.; Hubner M.P.; Hahnel S.R.; Scandale I.; Harder A.; Kulke D.	2021	https://dx.doi.org/10.1371/journal.ppat.1009682
Identification and Immune Assessment of T Cell Epitopes in Five Plasmodium falciparum Blood Stage Antigens to Facilitate Vaccine Candidate Selection and Optimization	Kotraiah V.; Phares T.W.; Terry F.E.; Hindocha P.; Silk S.E.; Nielsen C.M.; Moise L.; Tucker K.D.; Ashfield R.; Martin W.D.; De Groot A.S.; Draper S.J.; Gutierrez G.M.; Noe A.R.	2021	https://dx.doi.org/10.3389/fimmu.2021.690348
Effects of infections on the pathogenesis of cancer	Emanuele Liardo R.L.; Borzi A.M.; Spatola C.; Martino B.; Privitera G.; Basile F.; Biondi A.; Vacante M.	2021	https://dx.doi.org/10.4103/ijmr.IJMR_339_19
Ehretia amoena klotzsch (Ehretiaceae): Review of its medicinal uses, phytochemistry and pharmacological properties	Maroyi A.	2021	https://dx.doi.org/10.26452/ijrps.v12i2.4679
Ecological effects on the dynamics of west nile virus and avian plasmodium: The importance of mosquito communities and landscape	Ferraguti M.; De la Puente J.M.; Figuerola J.	2021	https://dx.doi.org/10.3390/v13071208
Activity of anti-microbial peptides (Amps) against leishmania and other parasites: An overview	El-Dirany R.; Shahrour H.; Dirany Z.; Abdel-Sater F.; Gonzalez-Gaitano G.; Brandenburg K.; Martinez de Tejada G.; Nguewa P.A.	2021	https://dx.doi.org/10.3390/biom11070984
Investment in drinking water and sanitation infrastructure and its impact on waterborne diseases dissemination: The Brazilian case	Ferreira D.C.; Graziele I.; Marques R.C.; Goncalves J.	2021	https://dx.doi.org/10.1016/j.scitotenv.2021.146279
Evaluation of Artesunate-mefloquine as a Novel Alternative Treatment for Schistosomiasis in African Children (SchistoSAM): Protocol of a proof-of-concept, open-label, two-arm, individually-randomised controlled trial	Roucher C.; Brosius I.; Mbow M.; Faye B.T.; De Hondt A.; Smekens B.; Arango D.; Burm C.; Tsoumanis A.; Paredis L.; Van Herrewege Y.; Potters I.; Cisse B.; Mboup S.; Polman K.; Bottieau E.	2021	https://dx.doi.org/10.1136/bmjopen-2020-047147
Impact of annual albendazole versus four-monthly test-and-treat approach of intestinal parasites on children growth-a longitudinal four-arm randomized parallel trial during two years of a community follow-up in Bengo, Angola	Gasparinho C.; Kanjungo A.; Zage F.; Clemente I.; Santos-Reis A.; Brito M.; Sousa-Figueiredo J.C.; Fortes F.; Goncalves L.	2021	https://dx.doi.org/10.3390/pathogens10030309
Tamoxifen suppresses the immune response to plasmodium berghei anka and exacerbates symptomatology	Cervantes-Candelas L.A.; Aguilar-Castro J.; Buendia-Gonzalez F.O.; Fernandez-Rivera O.; Cervantes-Sandoval A.; Morales-Montor J.; Legorreta-Herrera M.	2021	https://dx.doi.org/10.3390/pathogens10060743
Prevalence and risk factors of parasitic diseases among saudi children	Al-Malki J.S.	2021	https://dx.doi.org/10.15537/smj.2021.42.6.20200784
Control Strategies for Carcinogenic-Associated Helminthiases: An Integrated Overview	da Costa J.M.C.; Gouveia M.J.; Rinaldi G.; Brindley P.J.; Santos J.; Santos L.L.	2021	https://dx.doi.org/10.3389/fcimb.2021.626672
Parasitic sirtuin 2 as an opportunity in drug discovery	Gomes R.A.; Fornari E.; Silva Rocha A.C.; Tripodi G.L.; Silva Emery F.D.; Goulart Trossini G.H.	2021	https://dx.doi.org/10.4155/fmc-2021-0091
Schistosomiasis Morbidity Hotspots: Roles of the Human Host, the Parasite and Their Interface in the Development of Severe Morbidity	Mawa P.A.; Kincaid-Smith J.; Tukahebwa E.M.; Webster J.P.; Wilson S.	2021	https://dx.doi.org/10.3389/fimmu.2021.635869
Oral fexinidazole for stage 1 or early stage 2 African Trypanosoma brucei gambiense trypanosomiasis: a prospective, multicentre, open-label, cohort study	Kande Betu Ku Mesu V.; Mutombo Kalonji W.; Bardonneau C.; Valverde Mordt O.; Ngolo Tete D.; Blesson S.; Simon F.; Delhomme S.; Bernhard S.; Mahenzi Mbembo H.; Mpia Moke C.; Lumeya Vuvu S.; Mudji E'kitiak J.; Akwaso Masa F.; Mukendi Ilunga M.; Mpoyi Muamba Nzambi D.; Mayala Malu T.; Kapongo Tshilumbwa S.; Botalema Bolengi F.; Nkieri Matsho M.; Lumbala C.; Scherrer B.; Strub-Wourgaft N.; Tarral A.	2021	https://dx.doi.org/10.1016/S2214-109X%2821%2900208-4
Community and topic modeling for infectious disease clinical trial recommendation	Elkin M.E.; Zhu X.	2021	https://dx.doi.org/10.1007/s13721-021-00321-7
Context-dependent roles of b cells during intestinal helminth infection	Zaini A.; Good-Jacobson K.L.; Zaph C.	2021	https://dx.doi.org/10.1371/journal.pntd.0009340
Rickettsial infections: A blind spot in our view of neglected tropical diseases	Salje J.; Weitzel T.; Newton P.N.; Varghese G.M.; Day N.	2021	https://dx.doi.org/10.1371/journal.pntd.0009353
Triterpenoid and saponin rich phytolacca dodecandra l'herit (Endod): A review on its phytochemistry and pharmacological properties	Desta K.T.; Abd El-Aty A.M.	2021	https://dx.doi.org/10.2174/1389557520666200617110241
Plasmodium infection prevents recurrence and metastasis of hepatocellular carcinoma possibly via inhibition of the epithelial-mesenchymal transition	LIANG Y.; TAO Z.; MA M.; ADAH D.; LI X.; DAI L.; DING W.; FANUEL S.; ZHAO S.; QIN L.; CHEN X.; ZHANG X.	2021	https://dx.doi.org/10.3892/mmr.2021.12057
Infectious diseases among Ethiopian immigrants in Israel: a descriptive literature review	Treister-Goltzman Y.; Alhoashle A.; Peleg R.	2021	https://dx.doi.org/10.1080/20477724.2021.1890888
Receptors in health and diseases: Purinergic signaling in parasites	Garcia C.R.S.; Coutinho R.	2021	https://dx.doi.org/10.2174/156802662103210101154231
Cissampelos pareira L.: A review of its traditional uses, phytochemistry, and pharmacology	Kumari S.; Anmol; Bhatt V.; Suresh P.S.; Sharma U.	2021	https://dx.doi.org/10.1016/j.jep.2021.113850
Covid-19 and hydatidosis infections: Is there any relationship?	Matin S.; Talei S.; Dalimi A.; Dadkhah M.; Ghorbani M.; Molaei S.	2021	https://dx.doi.org/10.18502/ijpa.v16i2.6287
Improved BioGents Sentinel trap with heat (BGSH) for outdoor collections of Anopheline species in Burkina Faso and Mali, West Africa	Guindo A.; Epopa P.S.; Doumbia S.; Millogo A.-A.; Diallo B.; Yao F.A.; Yagoure B.; Tripet F.; Diabate A.; Coulibaly M.B.	2021	https://dx.doi.org/10.1186/s13071-020-04527-y
Operational research capacity building through the Structured Operational Research Training Initiative (SORT-IT) in China: implementation, outcomes and challenges	Feng N.; Edwards J.K.; Owiti P.O.; Zhang G.-M.; Rueda Vallejo Z.V.; Hann K.; Zhou S.-S.; Oo M.M.; Geoffroy E.M.; Ma C.; Li T.; Feng J.; Zhang Y.; Dong X.-P.	2021	https://dx.doi.org/10.1186/s40249-021-00865-w
Harnessing drug repurposing for exploration of new diseases: An insight to strategies and case studies	Jain P.; Jain S.K.; Jain M.	2021	https://dx.doi.org/10.2174/1566524020666200619125404
Activities of quinoxaline, nitroquinoxaline, and [1,2,4]triazolo [4,3-a]quinoxaline analogs of mmv007204 against schistosoma mansoni	Debbert S.L.; Hintz M.J.; Bell C.J.; Earl K.R.; Forsythe G.E.; Haberli C.; Keiser J.	2021	https://dx.doi.org/10.1128/AAC.01370-20
How should indonesia consider its neglected tropical diseases in the COVID-19 era? Hopes and challenges (review)	Fauziyah S.; Putri S.M.D.; Salma Z.; Wardhani H.R.; Nisa' Hakim F.K.; Sucipto T.H.; Aquaresta F.; Soegijanto S.	2021	https://dx.doi.org/10.3892/br.2021.1429
Association of TNF (rs1800629) promoter polymorphism and schistosomiasis with sub-microscopic asymptomatic Plasmodium falciparum infections in a schistosomiasis-endemic area in Zimbabwe	Vengesai A.; Marume A.; Midzi H.; Kasambala M.; Naicker T.; Mduluza T.	2021	https://dx.doi.org/10.1111/tmi.13527
Urgently seeking efficiency and sustainability of clinical trials in global health	Park J.J.H.; Grais R.F.; Taljaard M.; Nakimuli-Mpungu E.; Jehan F.; Nachega J.B.; Ford N.; Xavier D.; Kengne A.P.; Ashorn P.; Socias M.E.; Bhutta Z.A.; Mills E.J.	2021	https://dx.doi.org/10.1016/S2214-109X%2820%2930539-8
Development of sustainable research excellence with a global perspective on infectious diseases: Centre de Recherches Medicales de Lambarene (CERMEL), Gabon	Ramharter M.; Agnandji S.T.; Adegnika A.A.; Lell B.; Mombo-Ngoma G.; Grobusch M.P.; McCall M.; Muranaka R.; Kreidenweiss A.; Velavan T.P.; Esen M.; Schaumburg F.; Alabi A.; Druml C.; Mordmuller B.; Kohler C.; Kremsner P.G.	2021	https://dx.doi.org/10.1007/s00508-020-01794-8
Preserve a voucher specimen! the critical need for integrating natural history collections in infectious disease studies	Thompson C.W.; Phelps K.L.; Allard M.W.; Cook J.A.; Dunnum J.L.; Ferguson A.W.; Gelang M.; Khan F.A.A.; Paul D.L.; Reeder D.M.; Simmons N.B.; Vanhove M.P.M.; Webala P.W.; Weksler M.; Kilpatrick C.W.	2021	https://dx.doi.org/10.1128/mBio.02698-20
Screening the asymptomatic soldiers after a stay in sub-Saharan Africa. A retrospective observational study	Vanbrabant P.; Damanet B.; Maussen C.; Van Esbroeck M.; Soentjens P.	2021	https://dx.doi.org/10.1016/j.tmaid.2020.101941
Drug Repurposing: Considerations to Surpass While Re-directing Old Compounds for New Treatments	Juarez-Lopez D.; Schcolnik-Cabrera A.	2021	https://dx.doi.org/10.1016/j.arcmed.2020.10.021
An open label, randomized clinical trial to compare the tolerability and efficacy of ivermectin plus diethylcarbamazine and albendazole vs. Diethylcarbamazine plus albendazole for treatment of brugian filariasis in Indonesia	Supali T.; Djuardi Y.; Christian M.; Iskandar E.; Alfian R.; Maylasari R.; Destani Y.; Lomiga A.; Minggu D.; Lew D.; Bogus J.; Weil G.J.; Fischer P.U.	2021	https://dx.doi.org/10.1371/journal.pntd.0009294
Community-directed distributors-the "foot soldiers" in the fight to control and eliminate neglected tropical diseases	Amazigo U.V.; Leak S.G.A.; Zoure H.G.M.; Okoronkwo C.; Ly M.D.; Isiyaku S.; Crump A.; Okeibunor J.C.; Boatin B.	2021	https://dx.doi.org/10.1371/journal.pntd.0009088
Nosocomial infections: Do not forget the parasites!	Furnkranz U.; Walochnik J.	2021	https://dx.doi.org/10.3390/pathogens10020238
Factors affecting the uptake of preventive chemotherapy treatment for schistosomiasis in sub-saharan africa: A systematic review	Torres-Vitolas C.A.; Dhanani N.; Fleming F.M.	2021	https://dx.doi.org/10.1371/journal.pntd.0009017
Lymphatic filariasis, infection status in Culex quinquefasciatus and Anopheles species after six rounds of mass drug administration in Masasi District, Tanzania	Lupenza E.; Gasarasi D.B.; Minzi O.M.	2021	https://dx.doi.org/10.1186/s40249-021-00808-5
Antimalarial properties of streptomyces hygroscopicus subsp hygroscopicus secondary metabolite active fractions: In silico and in vivo analysis	Fitri L.E.; Putri A.M.; Erwan N.E.; Putri F.F.; Nugraha R.Y.B.; Sardjono T.W.; Mardhiyyah K.; Ariel D.G.; Faratisha I.F.D.; Suciati; Ihsan B.R.P.; Winarsih S.	2021	https://dx.doi.org/10.31838/ijpr/2021.13.01.321
Latent class analysis: Insights about design and analysis of schistosomiasis diagnostic studies	Koukounari A.; Jamil H.; Erosheva E.; Shiff C.; Moustaki I.	2021	https://dx.doi.org/10.1371/journal.pntd.0009042
Application of dendrimers for treating parasitic diseases	Folliero V.; Zannella C.; Chianese A.; Stelitano D.; Ambrosino A.; De Filippis A.; Franci G.; Galdiero M.	2021	https://dx.doi.org/10.3390/pharmaceutics13030343
Malaria and helminth co-infections in children living in endemic countries: A systematic review with meta-analysis	Afolabi M.O.; Ale B.M.; Dabira E.D.; Agbla S.C.; Bustinduy A.L.; Ndiaye J.L.A.; Greenwood B.	2021	https://dx.doi.org/10.1371/journal.pntd.0009138
Endemicity of paragonimus and paragonimiasis in sub-saharan africa: A systematic review and mapping reveals stability of transmission in endemic foci for a multi-host parasite system	Rabone M.; Wiethase J.; Clark P.F.; Rollinson D.; Cumberlidge N.; Emery A.M.	2021	https://dx.doi.org/10.1371/journal.pntd.0009120
Emergence of Zika Virus in Culex tritaeniorhynchus and Anopheles sinensis Mosquitoes in China	Wang J.; Xu H.; Song S.; Cheng R.; Fan N.; Fu S.; Zhang S.; Xu Z.; He Y.; Lei W.; Li F.; Wang H.; Lu X.; Liang G.	2021	https://dx.doi.org/10.1007/s12250-020-00239-w
Polyparasitism with Schistosoma haematobium, Plasmodium and soil-transmitted helminths in school-aged children in Muyuka-Cameroon following implementation of control measures: a cross sectional study	Sumbele I.U.N.; Otia O.V.; Bopda O.S.M.; Ebai C.B.; Kimbi H.K.K.; Nkuo-Akenji T.	2021	https://dx.doi.org/10.1186/s40249-021-00802-x
Multiple-targets directed screening of flavonoid compounds from citrus species to find out antimalarial lead with predicted mode of action: An in silico and whole cell-based in vitro approach	Gogoi N.; Chetia D.; Gogoi B.; Das A.	2021	https://dx.doi.org/10.2174/1573409916666191226103000
Conus venom fractions inhibit the adhesion of Plasmodium falciparum erythrocyte membrane protein 1 domains to the host vascular receptors	Padilla A.; Dovell S.; Chesnokov O.; Hoggard M.; Oleinikov A.V.; Mari F.	2021	https://dx.doi.org/10.1016/j.jprot.2020.104083
Surveillance of Mosquitoes (Diptera, Culicidae) in Kyiv, Ukraine between 2013 and 2017	Romanenko T.; Hunchenko N.; Kharkhun T.; Kardupel L.; Honcharenko L.; Higgs S.	2021	https://dx.doi.org/10.1089/vbz.2020.2666
Introducing activities of the Archives of Infectious Diseases History (AIDH) project: Historical epidemiology	Iijima W.; Inoue H.; Ichikawa T.	2021	https://dx.doi.org/10.1186/s41182-020-00296-7
Population differences in vaccine responses (POPVAC): Scientific rationale and cross-cutting analyses for three linked, randomised controlled trials assessing the role, reversibility and mediators of immunomodulation by chronic infections in the tropics	Nkurunungi G.; Zirimenya L.; Natukunda A.; Nassuuna J.; Oduru G.; Ninsiima C.; Zziwa C.; Akello F.; Kizindo R.; Akello M.; Kaleebu P.; Wajja A.; Luzze H.; Cose S.; Webb E.; Elliott A.M.	2021	https://dx.doi.org/10.1136/bmjopen-2020-040425
Health assessment for migrants and asylum seekers upon arrival and while hosted in reception centres: Italian guidelines	Tosti M.E.; Marceca M.; Eugeni E.; D'Angelo F.; Geraci S.; Declich S.; Della Seta M.; Ferrigno L.; Marrone R.; Pajno C.; Pizzarelli S.; Rosso A.; De Ponte G.; Mirisola C.; Baglio G.	2021	https://dx.doi.org/10.1016/j.healthpol.2020.12.010
A cross-sectional survey on parasitic infections in schoolchildren in a rural Tanzanian community	Palmeirim M.S.; Mrimi E.C.; Minja E.G.; Samson A.J.; Keiser J.	2021	https://dx.doi.org/10.1016/j.actatropica.2020.105737
Daily consumption of pro-vitamin A biofortified (yellow) cassava improves serum retinol concentrations in preschool children in Nigeria: A randomized controlled trial	Afolami I.; Mwangi M.N.; Samuel F.; Boy E.; Ilona P.; Talsma E.F.; Feskens E.; Melse-Boonstra A.	2021	https://dx.doi.org/10.1093/ajcn/nqaa290
Haemonchosis: A challenging parasitic infection of sheep and goats	Arsenopoulos K.V.; Fthenakis G.C.; Katsarou E.I.; Papadopoulos E.	2021	https://dx.doi.org/10.3390/ani11020363
Pulmonary Manifestations of Parasitic Diseases in Children	Xu T.H.; Lovaton N.; Serpa J.; Ochoa T.J.	2021	https://dx.doi.org/10.1016/j.pcl.2020.09.007
Structural basis for the function and inhibition of dihydroorotate dehydrogenase from Schistosoma mansoni	de Mori R.M.; Aleixo M.A.A.; Zapata L.C.C.; Calil F.A.; Emery F.S.; Nonato M.C.	2021	https://dx.doi.org/10.1111/febs.15367
A critical assessment of proposed outbreaks of plague and other epidemic diseases in Ancient Egypt	Habicht M.E.; Eppenberger P.E.; Ruhli F.	2021	https://dx.doi.org/10.1016/j.ijid.2020.11.160
The immunomodulatory potential of the arylmethylaminosteroid sc1o	Blum L.; Ulshofer T.; Henke M.; Krieg R.; Berneburg I.; Geisslinger G.; Becker K.; Parnham M.J.; Schiffmann S.	2021	https://dx.doi.org/10.1007/s00109-020-02024-4
False reactive HIV-1 diagnostic test results in an individual from Kenya on multiple testing platforms-A case report	Ochola J.; Imbach M.; Eller L.A.; de Souza M.; Nwoga C.; Otieno J.D.; Otieno L.; Rono E.; Kamau E.; Crowell T.A.; Owuoth J.K.; Polyak C.S.; Sing'oei V.	2021	https://dx.doi.org/10.1016/j.idcr.2020.e01035
Neglected tropical diseases activities in Africa in the COVID-19 era: the need for a "hybrid" approach in COVID-endemic times	Molyneux D.; Bush S.; Bannerman R.; Downs P.; Shu'aibu J.; Boko-Collins P.; Radvan I.; Wohlgemuth L.; Boyton C.	2021	https://dx.doi.org/10.1186/s40249-020-00791-3
Emerging infectious diseases in pregnant women in a non-endemic area: Almost one out of four is at risk	Modi G.; Borchi B.; Giache S.; Campolmi I.; Trotta M.; Di Tommaso M.; Strambi N.; Bartoloni A.; Zammarchi L.	2021	https://dx.doi.org/10.3390/pathogens10010056
Should obstetricians working in non-endemic countries care about emerging tropical diseases?	Giache S.; Modi G.; Borchi B.; Campolmi I.; Trotta M.; Di Tommaso M.; Seravalli V.; Bartoloni A.; Zammarchi L.	2021	https://dx.doi.org/10.1016/j.ejogrb.2020.11.066
Splenomegaly: Diagnosis and Management in Adults	Aldulaimi S.; Mendez A.M.	2021
Enzymatic characteristics and preventive effect of leucine aminopeptidase against Echinococcus multilocularis	Wang L.; Wei W.; Zhou P.; Liu H.; Yang B.; Feng L.; Ge R.-L.; Li R.; Tang F.	2021	https://dx.doi.org/10.1016/j.actatropica.2021.106066
Screening for Viruses and Lemur-Associated Filara in Wild-Caught Mosquitoes From Madagascar	Klein A.; Strube C.; Becker S.C.; Naccache F.	2021	https://dx.doi.org/10.1093/jme/tjaa194
Antibacterial and Antiparasitic Prophylaxis	Alsaeed M.; Husain S.	2021	https://dx.doi.org/10.1007/978-3-030-57317-1_2
Some parasites that might be related to the occurrence of cancer	Khaleel M.I.; Al-Edany A.A.	2021	https://dx.doi.org/10.31838/ijpr/2021.13.03.190
Transmitted Light as Attractant with Mechanical Traps for Collecting Nocturnal Mosquitoes in Urban Bangkok, Thailand	Saeung M.; Jhaiaun P.; Bangs M.J.; Ngoen-Klan R.; Chareonviriyaphap T.	2021	https://dx.doi.org/10.2987/20-6984.1
Mosquito community composition and abundance at contrasting sites in northern South Africa, 2014-2017	Johnson T.; Braack L.; Guarido M.; Venter M.; Gouveia Almeida A.P.	2020	https://dx.doi.org/10.1111/jvec.12378
Association of Schistosoma haematobium infection morbidity and severity on co-infections in pre-school age children living in a rural endemic area in Zimbabwe	Mduluza-Jokonya T.L.; Naicker T.; Jokonya L.; Midzi H.; Vengesai A.; Kasambala M.; Choto E.; Rusakaniko S.; Sibanda E.; Mutapi F.; Mduluza T.	2020	https://dx.doi.org/10.1186/s12889-020-09634-0
Alkoxyamines Designed as Potential Drugs against Plasmodium and Schistosoma Parasites	Reyser T.; To T.H.; Egwu C.; Paloque L.; Nguyen M.; Hamouy A.; Stigliani J.-L.; Bijani C.; Augereau J.-M.; Joly J.-P.; Portela J.; Havot J.; Marque S.R.A.; Boissier J.; Robert A.; Benoit-Vical F.; Audran G.	2020	https://dx.doi.org/10.3390/molecules25173838
In-vitro safety and off-target profile of the anti-parasitic arylmethylaminosteroid 1o	Blum L.; Gul S.; Ulshofer T.; Henke M.; Krieg R.; Berneburg I.; Thomas D.; Trautmann S.; Kurz J.; Geyer J.; Geisslinger G.; Becker K.; Parnham M.J.; Schiffmann S.	2020	https://dx.doi.org/10.1038/s41598-020-64382-w
Schistosomiasis and soil-transmitted helminthiasis preventive chemotherapy: Adverse events in children from 2 to 15 years in Bengo province, Angola	Lemos M.; Pedro J.M.; Fancony C.; Moura S.; Brito M.; Nery S.V.; Sousa C.P.; Barros H.	2020	https://dx.doi.org/10.1371/journal.pone.0229247
Epidemiological big data and analytical tools applied in the control programmes on parasitic diseases in China: NIPD's sustained contributions in 70 years	Xia S.; Zheng J.-X.; Wang X.-Y.; Xue J.-B.; Hu J.-H.; Zhang X.-Q.; Zhou X.-N.; Li S.-Z.	2020	https://dx.doi.org/10.1016/bs.apar.2020.04.009
Antiparasitic natural products	Ismail F.M.D.; Nahar L.; Zhang K.Y.; Sarker S.D.	2020	https://dx.doi.org/10.1016/bs.armc.2020.03.001
Construction and application of surveillance and response systems for parasitic diseases in China, led by NIPD-CTDR	Hao Y.-W.; Wang Q.; Cao C.-L.; Tian T.; Zhu Z.-L.; Xu J.; Zhou S.; Wu W.; Chen Y.; Zhang Y.; Chen J.-X.; Li S.-Z.; Xiao N.; Zhou X.-N.	2020	https://dx.doi.org/10.1016/bs.apar.2020.04.001
Traditional application and modern pharmacological research of Artemisia annua L	Feng X.; Cao S.; Qiu F.; Zhang B.	2020	https://dx.doi.org/10.1016/j.pharmthera.2020.107650
The IL-33/ST2 Axis in Immune Responses Against Parasitic Disease: Potential Therapeutic Applications	Ryan N.; Anderson K.; Volpedo G.; Varikuti S.; Satoskar M.; Satoskar S.; Oghumu S.	2020	https://dx.doi.org/10.3389/fcimb.2020.00153
Zoonotic and vector-borne parasites and epilepsy in low-income and middle-income countries	Singh G.; Angwafor S.A.; Njamnshi A.K.; Fraimow H.; Sander J.W.	2020	https://dx.doi.org/10.1038/s41582-020-0361-3
Neglected tropical diseases in Brazil: lack of correlation between disease burden, research funding and output	Fonseca B.D.P.; Albuquerque P.C.; Zicker F.	2020	https://dx.doi.org/10.1111/tmi.13478
Impact of Helminth Infections on Female Reproductive Health and Associated Diseases	Chetty A.; Omondi M.A.; Butters C.; Smith K.A.; Katawa G.; Ritter M.; Layland L.; Horsnell W.	2020	https://dx.doi.org/10.3389/fimmu.2020.577516
Modeling the metabolic interplay between a parasitic worm and its bacterial endosymbiont allows the identification of novel drug targets	Curran D.M.; Grote A.; Nursimulu N.; Geber A.; Voronin D.; Jones D.R.; Ghedin E.; Parkinson J.	2020	https://dx.doi.org/10.7554/ELIFE.51850
Current progress on the genomics of schistosomiasis for drug discovery and diagnostics	Meghani N.; Lee B.-J.; Amin H.; Nili-Ahmadabadi B.; Nagendran S.	2020	https://dx.doi.org/10.2174/1871526519666191015170536
Histopathology of a rare case of intramedullary schistosomiasis and literature review	Pambe C.J.R.-N.; Ngaroua D.; Amvene J.M.; Kabeyene A.C.; Nkodo J.M.M.	2020	https://dx.doi.org/10.11604/pamj.2020.37.153.24890
Mosquito Diversity and Population Genetic Structure of Six Mosquito Species From Hainan Island	Li S.; Jiang F.; Lu H.; Kang X.; Wang Y.; Zou Z.; Wen D.; Zheng A.; Liu C.; Liu Q.; Kang L.; Xia Q.; Cui F.	2020	https://dx.doi.org/10.3389/fgene.2020.602863
The Roles of Type I Interferon in Co-infections With Parasites and Viruses, Bacteria, or Other Parasites	Ma Y.; Su X.-Z.; Lu F.	2020	https://dx.doi.org/10.3389/fimmu.2020.01805
Core components, concepts and strategies for parasitic and vector-borne disease elimination with a focus on schistosomiasis: A landscape analysis	Monnier N.; Barth-Jaeggi T.; Knopp S.; Steinmann P.	2020	https://dx.doi.org/10.1371/journal.pntd.0008837
Human microRNAs in host-parasite interaction: a review	Paul S.; Ruiz-Manriquez L.M.; Serrano-Cano F.I.; Estrada-Meza C.; Solorio-Diaz K.A.; Srivastava A.	2020	https://dx.doi.org/10.1007/s13205-020-02498-6
Structural features and development of an assay platform of the parasite target deoxyhypusine synthase of brugia malayi and leishmania major	Silva S.F.; Klippel A.H.; Ramos P.Z.; Santiago A.D.S.; Valentini S.R.; Bengtson M.H.; Massirer K.B.; Bilsland E.; Counago R.M.; Zanelli C.F.	2020	https://dx.doi.org/10.1371/journal.pntd.0008762
Epigenetics 2.0: Special Issue on Epigenetics-Call for Papers	Conway S.J.; Arimondo P.; Arrowsmith C.; Jin J.; Luo C.; Meanwell N.; Young W.; Georg G.; Wang S.	2020	https://dx.doi.org/10.1021/acs.jmedchem.0c01748
Genetic evidence for the role of non-human primates as reservoir hosts for human schistosomiasis	Kebede T.; Bech N.; Allienne J.-F.; Olivier R.; Erko B.; Boissier J.	2020	https://dx.doi.org/10.1371/journal.pntd.0008538
A plasmodium cysteine protease required for efficient transition from the liver infection stage	Putrianti E.D.; Schmidt-Christensen A.; Heussler V.; Matuschewski K.; Ingmundson A.	2020	https://dx.doi.org/10.1371/journal.ppat.1008891
Factors associated with healthcare seeking behaviour for children in Malawi: 2016	Ng'ambi W.; Mangal T.; Phillips A.; Colbourn T.; Mfutso-Bengo J.; Revill P.; Hallett T.B.	2020	https://dx.doi.org/10.1111/tmi.13499
Does Malaria Cause Diarrhoea? A Systematic Review	Sey I.C.M.; Ehimiyein A.M.; Bottomley C.; Riley E.M.; Mooney J.P.	2020	https://dx.doi.org/10.3389/fmed.2020.589379
DNA of Brugia malayi detected in several mosquito species collected from Balangan District, South Borneo Province, Indonesia	Supriyono S.; Tan S.	2020	https://dx.doi.org/10.14202/vetworld.2020.996-1000
Immune Evasion Strategies of Schistosomes	Hambrook J.R.; Hanington P.C.	2020	https://dx.doi.org/10.3389/fimmu.2020.624178
Aetiology of fever in returning travellers and migrants: A systematic review and meta-analysis	Buss I.; Genton B.; D'Acremont V.	2020	https://dx.doi.org/10.1093/JTM/TAAA207
Epidemiology of imported infectious diseases, China, 2014-18	Wu Y.; Liu M.-Y.; Wang J.-L.; Zhang H.-Y.; Sun Y.; Yuan Y.; Zhou S.-X.; Wang Y.-X.; Wang Z.-B.; Zhu Y.-X.; Han Y.; Liu M.-M.; Li W.-M.; Wang L.-P.; Guo X.-H.; Fang L.-Q.; Liu W.	2020	https://dx.doi.org/10.1093/JTM/TAAA211
Anaemia in asymptomatic parasite carriers living in urban, rural and peri-urban settings of Gabon	Moutongo Mouandza R.; M'bondoukwe N.P.; Obiang Ndong G.P.; Nzaou Nziengui A.; Batchy Ognagosso F.B.; Nziengui Tirogo C.; Moutombi Ditombi B.; Mawili-Mboumba D.P.; Bouyou-Akotet M.K.	2020	https://dx.doi.org/10.1093/trstmh/traa047
Gender differences in the perceived need for community-wide deworming: Formative qualitative research from the DeWorm3 study, India	Aruldasid K.; Means A.R.; Titus A.; Jacob Y.; Rajendiran R.; Johnson J.; Emmanuel-Fabula M.; Kaliappan S.P.; Juvekar S.K.; Kang G.; Walson J.L.; Ajjampur S.S.R.	2020	https://dx.doi.org/10.1371/journal.pntd.0008829
Schistosomiasis infections in south african pregnant women: A review	Bengu M.D.; Dorsamy V.; Moodley J.	2020	https://dx.doi.org/10.4102/sajid.v35i1.171
Biodiversity of mosquitoes and Mansonia uniformis as a potential vector of Wuchereria bancrofti in Hulu Sungai Utara District, South Kalimantan, Indonesia	Ridha M.R.; Rahayu N.; Hairani B.; Perwitasari D.; Kusumaningtyas H.	2020	https://dx.doi.org/10.14202/vetworld.2020.2815-2821
Secondary Membranous Nephropathy. A Narrative Review	Moroni G.; Ponticelli C.	2020	https://dx.doi.org/10.3389/fmed.2020.611317
Nocturnal Mosquitoes of Para State in the Brazilian Amazon: Species Composition, Habitat Segregation, and Seasonal Variation	de Araujo W.S.; Vieira T.M.; de Souza G.A.; Bezerra I.C.; Corgosinho P.H.C.; Borges M.A.Z.	2020	https://dx.doi.org/10.1093/jme/tjaa103
Parasites and Parasitology in this SARS-CoV-2, COVID-19 World: An American Society of Parasitologists Presidential Address	Hillyer J.F.	2020	https://dx.doi.org/10.1645/20-158
An ultrasound-based referential of body height-adjusted normal liver organometry in school children from Bokito in rural Cameroon	Kamdem S.D.; Kuemkon E.M.; Kamguia L.M.; Tchanana G.K.; Konhawa F.; Nche F.; Oumarou A.; Hamza M.; Essomba R.G.; Kengne M.; Ondigui B.E.; Assoumou M.C.O.; Brombacher F.; Nono J.K.	2020	https://dx.doi.org/10.1038/s41598-020-59613-z
The effect of improved housing on indoor mosquito density and exposure to malaria in the rural community of Minkoameyos, Centre Region of Cameroon	Nguela R.L.; Bigoga J.D.; Armel T.N.; Esther T.; Line D.; Boris N.A.; Frederic T.; Kazi R.; Williams P.; Mbacham W.F.; Leke R.G.F.	2020	https://dx.doi.org/10.1186/s12936-020-03232-6
Strengthening public health at the community-level in China	Li Z.; Gao G.F.	2020	https://dx.doi.org/10.1016/S2468-2667%2820%2930266-8
Investigating the antiparasitic potential of the marine sesquiterpene avarone, its reduced form avarol, and the novel semisynthetic thiazinoquinone analogue thiazoavarone	Imperatore C.; Gimmelli R.; Persico M.; Casertano M.; Guidi A.; Saccoccia F.; Ruberti G.; Luciano P.; Aiello A.; Parapini S.; Avunduk S.; Basilico N.; Fattorusso C.; Menna M.	2020	https://dx.doi.org/10.3390/md18020112
Kinins and their receptors in infectious diseases	Dagnino A.P.A.; Campos M.M.; Silva R.B.M.	2020	https://dx.doi.org/10.3390/ph13090215
Clinical sequelae associated with unresolved tropical splenomegaly in a cohort of recently resettled congolese refugees in the United States-Multiple States, 2015-2018	Zambrano L.D.; Jentes E.; Phares C.; Weinberg M.; Kachur S.P.; Basnet M.S.; Klosovsky A.; Mwesigwa M.; Naoum M.; Nsobya S.L.; Samson O.; Goers M.; McDonald R.; Morawski B.; Njuguna H.; Peak C.; Laws R.; Bakhsh Y.; Iverson S.A.; Bezold C.; Allkhenfr H.; Horth R.; Yang J.; Miller S.; Kacka M.; Davids A.; Mortimer M.; Stauffer W.; Marano N.	2020	https://dx.doi.org/10.4269/ajtmh.19-0534
Screening program for imported diseases in immigrant women: Analysis and implications from a gender-oriented perspective	Boga J.A.; Casado L.; Fernandez-Suarez J.; Moran N.; Rodriguez-Perez M.; Martinez-Sela M.; Perez A.; Garcia-Perez A.; Menendez C.; Santos S.; Rodriguez-Guardado A.	2020	https://dx.doi.org/10.4269/ajtmh.19-0687
Prevalence and correlates of intestinal schistosomiasis infection among school-aged children in North-Western Tanzania	Mnkugwe R.H.; Minzi O.S.; Kinung'hi S.M.; Kamuhabwa A.A.; Aklillu E.	2020	https://dx.doi.org/10.1371/journal.pone.0228770
Targeting histone acetylation/deacetylation in parasites: an update (2017-2020)	Fioravanti R.; Mautone N.; Rovere A.; Rotili D.; Mai A.	2020	https://dx.doi.org/10.1016/j.cbpa.2020.05.008
Selection of Antibody Responses Associated With Plasmodium falciparum Infections in the Context of Malaria Elimination	van den Hoogen L.L.; Stresman G.; Presume J.; Romilus I.; Mondelus G.; Elisme T.; Existe A.; Hamre K.E.S.; Ashton R.A.; Druetz T.; Joseph V.; Beeson J.G.; Singh S.K.; Boncy J.; Eisele T.P.; Chang M.A.; Lemoine J.F.; Tetteh K.K.A.; Rogier E.; Drakeley C.	2020	https://dx.doi.org/10.3389/fimmu.2020.00928
Modifications of histones in parasites as drug targets	Nawaz M.; Malik I.; Hameed M.; Hussain Kuthu Z.; Zhou J.	2020	https://dx.doi.org/10.1016/j.vetpar.2020.109029
Targeting glycans on human pathogens for vaccine design	Krumm S.A.; Doores K.J.	2020	https://dx.doi.org/10.1007/82_2018_103
Risk factors for kaposi's sarcoma-associated herpesvirus DNA in blood and in saliva in Rural Uganda	Nalwoga A.; Nakibuule M.; Marshall V.; Miley W.; Labo N.; Cose S.; Whitby D.; Newton R.	2020	https://dx.doi.org/10.1093/cid/ciz916
Enteroparasitism in Hard-to-Reach Community Dwellers: A Cross-Sectional Study in Ga West Municipality in Ghana	Aninagyei E.; Yirenkyi R.; Rufai T.; Chandi M.G.	2020	https://dx.doi.org/10.1155/2020/8890998
Endophytic fungi in the fight against neglected tropical diseases	Costa M.B.S.; de Oliveira C.M.	2020	https://dx.doi.org/10.2174/1389557520666200624193300
Recent advances in the synthesis and development of nitroaromatics as anti-infective drugs	Kannigadu C.; N'da D.D.	2020	https://dx.doi.org/10.2174/1381612826666200331091853
Developing new health technologies for neglected diseases: A pipeline portfolio review and cost model	Yamey G.; Young R.; Bekele T.; Gunn A.; Chapman N.; Chowdhary V.; Corrigan K.; Dahora L.; Martinez S.; Permar S.; Persson J.; Rodriguez B.; Schaferhoff M.; Schulman K.; Singh T.; Terry R.F.	2020	https://dx.doi.org/10.12688/gatesopenres.12817.3
Prevalence and pattern of waterborne parasitic infections in eastern Africa: A systematic scoping review	Ngowi H.A.	2020	https://dx.doi.org/10.1016/j.fawpar.2020.e00089
Natural Wolbachia infection in field-collected Anopheles and other mosquito species from Malaysia	Wong M.L.; Liew J.W.K.; Wong W.K.; Pramasivan S.; Mohamed Hassan N.; Wan Sulaiman W.Y.; Jeyaprakasam N.K.; Leong C.S.; Low V.L.; Vythilingam I.	2020	https://dx.doi.org/10.1186/s13071-020-04277-x
Seventy years' achievements of international cooperation by the National Institute of Parasitic Diseases at the Chinese Center for Disease Control and Prevention	Wang R.-B.; Hong Y.-T.; Zhou X.-N.	2020	https://dx.doi.org/10.1186/s40249-020-00783-3
Plant latices as anti-infective compounds	de Freitas Soares F.E.; Sufiate B.L.; Cardoso E.F.; Braga F.R.	2020	https://dx.doi.org/10.2174/9789811425745120060004
Schistosoma haematobium infection is associated with lower serum cholesterol levels and improved lipid profile in overweight/obese individuals	Zinsou J.F.; Janse J.J.; Honpkehedji Y.Y.; Dejon-Agobe J.C.; Garcia-Tardon N.; Hoekstra P.T.; Massinga-Loembe M.; Corstjens P.L.A.M.; van Dam G.J.; Giera M.; Kremsner P.G.; Yazdanbakhsh M.; Adegnika A.A.; Guigas B.	2020	https://dx.doi.org/10.1371/journal.pntd.0008464
Proteasome, a promising therapeutic target for multiple diseases beyond cancer	Cao Y.; Zhu H.; He R.; Kong L.; Shao J.; Zhuang R.; Xi J.; Zhang J.	2020	https://dx.doi.org/10.2147/DDDT.S265793
The sars-cov-2 crisis and its impact on neglected tropical diseases: Threat or opportunity?	Chaumont C.; Kamara K.; Baring E.; Palacio K.; Power A.; Lancaster W.	2020	https://dx.doi.org/10.1371/journal.pntd.0008680
A synthesis and review of ethnomedicinal uses, phytochemistry and biological activities of antidesma venosum E. Mey. Ex Tul. (phyllanthaceae)	Maroyi A.	2020	https://dx.doi.org/10.26452/ijrps.v11i4.3225
Parasite-bacteria interrelationship	Ashour D.S.; Othman A.A.	2020	https://dx.doi.org/10.1007/s00436-020-06804-2
Community-level epidemiology of intestinal helminth infections and anemia in Harbu Town, northeastern Ethiopia	Hailemeskel E.; Erko B.; Degarege A.	2020	https://dx.doi.org/10.1007/s00436-020-06864-4
In vitro effects of Punica granatum ellagitannins on adult worms of Schistosoma mansoni	Abozeid K.H.; El-Badawy M.F.; Mahmoud S.; Shohayeb M.M.	2020	https://dx.doi.org/10.2147/RRTM.S248604
Averting transmission: A pivotal target to manage amoebiasis	Rawat A.; Singh P.; Jyoti A.; Kaushik S.; Srivastava V.K.	2020	https://dx.doi.org/10.1111/cbdd.13699
Evaluation of a rapid diagnostic test for schistosoma mansoni infection based on the detection of circulating cathodic antigen in urine in central Sudan	Elbasheir M.M.; Karti I.A.; Elamin E.M.	2020	https://dx.doi.org/10.1371/journal.pntd.0008313
Therapeutic applications of solid dispersions for drugs and new molecules: In vitro and in vivo activities	Oliveira V.D.S.; de Almeida A.S.; Albuquerque I.D.S.; Duarte F.I.C.; Queiroz B.C.S.H.; Converti A.; de Lima A.A.N.	2020	https://dx.doi.org/10.3390/pharmaceutics12100933
Production and characterization of monoclonal antibodies against Toxoplasma gondii ROP18 with strain-specific reactivity	Zhang F.; Su R.; Han C.; Wang Y.; Li J.; Zhu J.; Luo Q.; Chen L.; Zhang J.; Ding X.; Du J.; Chu D.; Cai Y.; Shen J.; Yu L.	2020	https://dx.doi.org/10.1017/S0031182020000177
Vorinostat as potential antiparasitic drug	Herrera-Martinez M.; Orozco-Samperio E.; Montano S.; Ariza-Ortega J.A.; Flores-Garcia Y.; Lopez-Contreras L.	2020	https://dx.doi.org/10.26355/eurrev_202007_21909
Imported arbovirus infections in Spain, 2009-2018	Norman F.F.; Henriquez-Camacho C.; Diaz-Menendez M.; Chamorro S.; Pou D.; Molina I.; Goikoetxea J.; Rodriguez-Guardado A.; Calabuig E.; Crespillo C.; Oliveira I.; Perez-Molina J.-A.; Lopez-Velez R.	2020	https://dx.doi.org/10.3201/eid2604.190443
SARS-CoV-2/COVID-19: Evolution in the Caribbean islands	Escobedo A.A.; Rodriguez-Morales A.J.; Almirall P.; Almanza C.; Rumbaut R.	2020	https://dx.doi.org/10.1016/j.tmaid.2020.101854
Parasitic infections among pregnant women at first antenatal care visit in northern Ghana: A study of prevalence and associated factors	Ahenkorah B.; Nsiah K.; Baffoe P.; Ofosu W.; Gyasi C.; Owiredu E.-W.	2020	https://dx.doi.org/10.1371/journal.pone.0236514
Kidney biomarkers in tropical infections: an update	Duarte D.B.; Lacerda M.C.S.R.; Ribeiro Y.J.P.; Ribeiro M.Z.D.; Frederico M.D.A.; Oliveira M.J.C.	2020	https://dx.doi.org/10.1080/20477724.2020.1799605
Infections of the lungs in returning travellers: Etiology, clinical manifestation, diagnostics and treatment	Menner N.; Cronen T.	2020	https://dx.doi.org/10.1007/s10405-020-00338-1
Performance of two serodiagnostic tests for loiasis in a non-endemic area	Gobbi F.; Buonfrate D.; Boussinesq M.; Chesnais C.B.; Pion S.D.; Silva R.; Moro L.; Rodari P.; Tamarozzi F.; Biamonte M.; Bisoffi Z.	2020	https://dx.doi.org/10.1371/journal.pntd.0008187
COVID-19: Challenges for a new epoch	da Silva C.M.; Arbilla G.	2020	https://dx.doi.org/10.1590/0037-8682-0270-2020
Travel preparation and health risks in Dutch and Belgian medical students during an elective in low- or middle-income countries: A prospective self-reporting cohort study	Vlot J.A.; Blanter A.I.; Jonker E.F.F.; Korse N.S.; Hack E.; Visser L.G.; Soonawala D.	2020	https://dx.doi.org/10.1016/j.tmaid.2020.101779
Streptococcus: An organism causing diseases beyond neglect	Good M.F.	2020	https://dx.doi.org/10.1371/journal.pntd.0008095
Strategies supporting the prevention and control of neglected tropical diseases during and beyond the COVID-19 pandemic	Ehrenberg J.P.; Zhou X.-N.; Fontes G.; Rocha E.M.M.; Tanner M.; Utzinger J.	2020	https://dx.doi.org/10.1186/s40249-020-00701-7
Renal abnormalities and its associated factors among school-aged children living in Schistosoma mansoni endemic communities in Northwestern Tanzania	Kayange N.M.; Mazuguni N.; Hokororo A.; Muiruri C.; Reis K.; Kidenya B.R.; Mazigo H.D.	2020	https://dx.doi.org/10.1186/s41182-020-00243-6
Gallbladder schistosomiasis - a rare presentation as gallbladder polyp: a case report	Ghimire P.G.; Ghimire P.	2020	https://dx.doi.org/10.1016/j.radcr.2020.06.013
Pattern of infections in French and migrant homeless hospitalised at Marseille infectious disease units, France: A retrospective study, 2017-2018	Ly T.D.A.; Dao T.L.; Hoang V.T.; Braunstein D.; Brouqui P.; Lagier J.-C.; Parola P.; Gautret P.	2020	https://dx.doi.org/10.1016/j.tmaid.2020.101768
Health of Special Immigrant Visa holders from Iraq and Afghanistan after arrival into the United States using Domestic Medical Examination data, 2014-2016: A cross-sectional analysis	Kumar G.S.; Pezzi C.; Wien S.; Mamo B.; Scott K.; Payton C.; Urban K.; Hughes S.; Kennedy L.; Cabanting N.; Montour J.; Titus M.; Aguirre J.; Kawasaki B.; Ford R.; Jentes E.S.	2020	https://dx.doi.org/10.1371/JOURNAL.PMED.1003083
Comprehensive infectious disease screening in a cohort of unaccompanied refugee minors in Germany from 2016 to 2017: A cross-sectional study	Janda A.; Eder K.; Fressle R.; Geweniger A.; Diffloth N.; Heeg M.; Binder N.; Sitaru A.-G.; Rohr J.; Henneke P.; Hufnagel M.; Elling R.	2020	https://dx.doi.org/10.1371/JOURNAL.PMED.1003076
Health screenings administered during the domestic medical examination of refugees and other eligible immigrants in nine US states, 2014-2016: A cross-sectional analysis	Pezzi C.; Lee D.; Kumar G.S.; Kawasaki B.; Kennedy L.; Aguirre J.; Titus M.; Ford R.; Mamo B.; Urban K.; Hughes S.; Payton C.; Scott K.; Montour J.; Jentes E.S.	2020	https://dx.doi.org/10.1371/JOURNAL.PMED.1003065
Behind Enemy Lines: Immunomodulatory Armamentarium of the Schistosome Parasite	Angeles J.M.M.; Mercado V.J.P.; Rivera P.T.	2020	https://dx.doi.org/10.3389/fimmu.2020.01018
Inhibition of the NAD salvage pathway in schistosomes impairs metabolism, reproduction, and parasite survival	Schultz M.D.; Dadali T.; Jacques S.A.; Muller-Steffner H.; Foote J.B.; Sorci L.; Kellenberger E.; Botta D.; Lund F.E.	2020	https://dx.doi.org/10.1371/journal.ppat.1008539
Evaluation of morbidity in Schistosoma mansoni-positive primary and secondary school children after four years of mass drug administration of praziquantel in western Kenya	Abudho B.O.; Guyah B.; Ondigo B.N.; Ndombi E.M.; Ireri E.; Carter J.M.; Riner D.K.; Kittur N.; Karanja D.M.S.; Colley D.G.	2020	https://dx.doi.org/10.1186/s40249-020-00690-7
Oral administration of artemisone for the treatment of schistosomiasis: Formulation challenges and in vivo efficacy	Zech J.; Gold D.; Salaymeh N.; Sasson N.C.; Rabinowitch I.; Golenser J.; Mader K.	2020	https://dx.doi.org/10.3390/pharmaceutics12060509
Step-by-Step bioinformatics analysis of schistosoma mansoni long non-coding RNA Sequences	Maciel L.F.; Verjovski-Almeida S.	2020	https://dx.doi.org/10.1007/978-1-0716-0635-3_10
Community health impacts of the trident copper mine project in northwestern Zambia: Results from repeated cross-sectional surveys	Knoblauch A.M.; Farnham A.; Zabre H.R.; Owuor M.; Archer C.; Nduna K.; Chisanga M.; Zulu L.; Musunka G.; Utzinger J.; Divall M.J.; Fink G.; Winkler M.S.	2020	https://dx.doi.org/10.3390/ijerph17103633
Duck Tembusu virus detection and characterization from mosquitoes in duck farms, Thailand	Sanisuriwong J.; Yurayart N.; Thontiravong A.; Tiawsirisup S.	2020	https://dx.doi.org/10.1111/tbed.13474
Anthelmintic activity of praziquantel and Spilanthes acmella extract on an intestinal cestode parasite	Lalthanpuii P.B.; Zokimi Z.; Lalchhandama K.	2020	https://dx.doi.org/10.2478/acph-2020-0039
Determination of species composition of mosquitoes in Lahore, Pakistan	Manzoor F.; Shabbir R.; Sana M.; Nazir S.; Khan M.A.	2020
Relative Distribution, Diversity, and Bloodmeal Sources of Mosquitoes and Known Vectors of Rift Valley Fever Phlebovirus in Three Differing Ecosystems in Bura, Tana River County, Kenya	Mbotha D.; Hoppenheit A.; Lindahl J.; Bett B.; Grace D.; Lutomiah J.; Pieper L.; Kairu-Wanyoike S.; Clausen P.-H.	2020	https://dx.doi.org/10.1089/vbz.2019.2503
Antibody effector functions in malaria and other parasitic diseases: a few needles and many haystacks	Aitken E.H.; Mahanty S.; Rogerson S.J.	2020	https://dx.doi.org/10.1111/imcb.12320
Pictorial Review of Thoracic Parasitic Diseases: A Radiologic Guide	Fiorentini L.F.; Bergo P.; Meirelles G.S.P.; Capobianco J.; Mohammed T.-L.; Verma N.; Marchiori E.; Irion K.L.; Hochhegger B.	2020	https://dx.doi.org/10.1016/j.chest.2019.12.025
Public health concerns over gene-drive mosquitoes: will future use of gene-drive snails for schistosomiasis control gain increased level of community acceptance?	Famakinde D.O.	2020	https://dx.doi.org/10.1080/20477724.2020.1731667
Identification of anisomycin, prodigiosin and obatoclax as compounds with broad-spectrum anti-parasitic activity	Ehrenkaufer G.; Li P.; Stebbins E.E.; Kangussu-Marcolino M.M.; Debnath A.; White C.V.; Moser M.S.; Derisi J.; Gisselberg J.; Yeh E.; Wang S.C.; Company A.H.; Monti L.; Caffrey C.R.; Huston C.D.; Wang B.; Singh U.	2020	https://dx.doi.org/10.1371/journal.pntd.0008150
Antifungal and antiparasitic drug delivery	Torrado J.J.; Serrano D.R.; Capilla J.	2020	https://dx.doi.org/10.3390/pharmaceutics12040324
Universal disease screening and treatment - The Egyptian example	Haseltine W.A.	2020	https://dx.doi.org/10.1056/NEJMp1915818
Schistosoma haematobium infection modulates Plasmodium falciparum parasite density and antimalarial antibody responses	Tokplonou L.; Nouatin O.; Sonon P.; M'po G.; Glitho S.; Agniwo P.; Gonzalez-Ortiz D.; Tchegninougbo T.; Ayitchedji A.; Favier B.; Donadi E.A.; Milet J.; Luty A.J.F.; Massougbodji A.; Garcia A.; Ibikounle M.; Courtin D.	2020	https://dx.doi.org/10.1111/pim.12702
Parasitic infectious diseases	Palacios F.; Alonso C.	2020	https://dx.doi.org/10.1016/j.ejmech.2020.112230
Antibody response to Schistosoma haematobium and other helminth species in malaria-exposed populations from Burkina Faso	Mangano V.D.; Bianchi C.; Ouedraogo M.; Kabore Y.; Corran P.; Silva N.; Sirima S.B.; Nebie I.; Bruschi F.; Modiano D.	2020	https://dx.doi.org/10.1016/j.actatropica.2020.105381
Social innovation in diagnostics: Three case studies	Srinivas M.L.; Yang E.J.; Shrestha P.; Wu D.; Peeling R.W.; Tucker J.D.	2020	https://dx.doi.org/10.1186/s40249-020-0633-6
Parasitic disease: an evolving battle	Mitchell F.	2020	https://dx.doi.org/10.1016/S1473-3099%2820%2930080-3
Characteristics of Zika virus infection among international travelers: A prospective study from a Spanish referral unit	Crespillo-Andujar C.; Diaz-Menendez M.; Trigo E.; Arsuaga M.; De la Calle F.; Lago M.; Ladron de Guevara M.C.; Barreiro P.; Montero D.; Garcia-Bujalance S.; Antolin Alvarado E.; de la Calle M.; Sanchez-Seco M.P.; de Ory F.; Vazquez A.; Arribas J.R.; Garcia J.; Martin-Boado E.; Martinez-Sanchez N.; Rodriguez R.; Herrero B.; Lopez F.; Bartha J.L.; Elorza M.D.; Lafuente M.C.; Hortelano M.G.	2020	https://dx.doi.org/10.1016/j.tmaid.2019.101543
Novel kidney injury biomarkers in tropical infections: A review of the literature	Meneses G.C.; Junior G.B.D.S.; Torres P.P.B.F.; de Castro V.Q.; Lopes R.L.; Martins A.M.C.; Daher E.D.F.	2020	https://dx.doi.org/10.1590/s1678-9946202062014
Overcoming challenges in the diagnosis and treatment of parasitic infectious diseases in migrants	Norman F.F.; Comeche B.; Chamorro S.; Lopez-Velez R.	2020	https://dx.doi.org/10.1080/14787210.2020.1713099
The effects of climate change on human health in Africa, a dermatologic perspective: a report from the International Society of Dermatology Climate Change Committee	Coates S.J.; Enbiale W.; Davis M.D.P.; Andersen L.K.	2020	https://dx.doi.org/10.1111/ijd.14759
Thiazinoquinones as New Promising Multistage Schistosomicidal Compounds Impacting Schistosoma mansoni and Egg Viability	Gimmelli R.; Persico M.; Imperatore C.; Saccoccia F.; Guidi A.; Casertano M.; Luciano P.; Pietrantoni A.; Bertuccini L.; Paladino A.; Papoff G.; Menna M.; Fattorusso C.; Ruberti G.	2020	https://dx.doi.org/10.1021/acsinfecdis.9b00252
The Schistosoma mansoni tegumental allergen protein, SmTAL1: Binding to an IQ-motif from a voltage-gated ion channel and effects of praziquantel	Thomas C.M.; Timson D.J.	2020	https://dx.doi.org/10.1016/j.ceca.2020.102161
Antimalarial herbal remedies of Bukavu and Uvira areas in DR Congo: An ethnobotanical survey	Manya M.H.; Keymeulen F.; Ngezahayo J.; Bakari A.S.; Kalonda M.E.; Kahumba B.J.; Duez P.; Stevigny C.; Lumbu S.J.-B.	2020	https://dx.doi.org/10.1016/j.jep.2019.112422
Integrated cross-sectional multiplex serosurveillance of IgG antibody responses to parasitic diseases and vaccines in coastal Kenya	Njenga S.M.; Kanyi H.M.; Arnold B.F.; Matendechero S.H.; Onsongo J.K.; Won K.Y.; Priest J.W.	2020	https://dx.doi.org/10.4269/ajtmh.19-0365
The rise or fall of neglected tropical diseases in East Asia Pacific	Hotez P.J.	2020	https://dx.doi.org/10.1016/j.actatropica.2019.105182
Effects of school-based physical activity and multi-micronutrient supplementation intervention on growth, health and well-being of schoolchildren in three African countries: The KaziAfya cluster randomised controlled trial protocol with a 2 x 2 factorial	Gerber M.; Ayekoe S.A.; Beckmann J.; Bonfoh B.; Coulibaly J.T.; Daouda D.; Du Randt R.; Finda L.; Gall S.; Mollel G.J.; Lang C.; Long K.Z.; Ludyga S.; Masanja H.; Muller I.; Nqweniso S.; Okumu F.; Probst-Hensch N.; Puhse U.; Steinmann P.; Traore S.G.; Walter C.; Utzinger J.	2020	https://dx.doi.org/10.1186/s13063-019-3883-5
Further anthropological and pathological arguments related to St Louis' scurvy and infection signs on the Notre-Dame mandible (Paris, France)	Charlier P.; Froesch P.; Prades L.; Augias A.; Perciaccante A.; Appenzeller O.; Lippi D.; Balloni S.; Bianucci R.	2020	https://dx.doi.org/10.1016/j.jormas.2019.12.011
From parasitic disease control to global health: New orientation of the National Institute of Parasitic Diseases, China CDC	Chen J.; Ding W.; Li Z.; Zhou D.-D.; Yang P.; Wang R.-B.; Zheng B.; Sheng H.-F.; Guan Y.-Y.; Xiao N.; Li S.-Z.; Zhou X.-N.	2020	https://dx.doi.org/10.1016/j.actatropica.2019.105219
Antiprotozoal and antihelminthic properties of plants ingested by wild Japanese macaques (Macaca fuscata yakui) in Yakushima Island	Tasdemir D.; MacIntosh A.J.J.; Stergiou P.; Kaiser M.; Mansour N.R.; Bickle Q.; Huffman M.A.	2020	https://dx.doi.org/10.1016/j.jep.2019.112270
Detection of exotic mosquito species (Diptera: Culicidae) at international airports in europe	Ibanez-Justicia A.; Smitz N.; Den Hartog W.; de Vossenberg B.; De Wolf K.; Deblauwe I.; Van Bortel W.; Jacobs F.; Vaux A.G.C.; Medlock J.M.; Stroo A.	2020	https://dx.doi.org/10.3390/ijerph17103450
Preface	Chibale K.	2019	https://dx.doi.org/10.1016/S0065-7743%2819%2930032-6
Mobile Phone Devices and Handheld Microscopes as Diagnostic Platforms for Malaria and Neglected Tropical Diseases (NTDs) in Low-Resource Settings: A Systematic Review, Historical Perspective and Future Outlook	Vasiman A.; Stothard J.R.; Bogoch I.I.	2019	https://dx.doi.org/10.1016/bs.apar.2018.09.001
Spectrum of illness in migrants to Canada: Sentinel surveillance through CanTravNet	Boggild A.K.; Geduld J.; Libman M.; Yansouni C.P.; McCarthy A.E.; Hajek J.; Ghesquiere W.; Mirzanejad Y.; Vincelette J.; Kuhn S.; Plourde P.J.; Chakrabarti S.; Greenaway C.; Hamer D.H.; Kain K.C.	2019	https://dx.doi.org/10.1093/jtm/tay117
Study to diagnose the Entamoeba histolytica parasite from patients with diarrhea attended to general education hospital in Al-Qadisiyah province use PCR conventional for detecting	Al-Kaeebi S.R.A.	2019	https://dx.doi.org/10.5958/0976-5506.2019.01423.2
The analysis distribution of filariasis vector in Sanggu Village, Southern Barito District	Hakim L.N.; Nurika G.	2019	https://dx.doi.org/10.5958/0976-5506.2019.02090.4
Vertical transmission of Zika virus in Culex quinquefasciatus Say and Aedes aegypti (L.) mosquitoes	Phumee A.; Chompoosri J.; Intayot P.; Boonserm R.; Boonyasuppayakorn S.; Buathong R.; Thavara U.; Tawatsin A.; Joyjinda Y.; Wacharapluesadee S.; Siriyasatien P.	2019	https://dx.doi.org/10.1038/s41598-019-41727-8
Comorbidity of intestinal helminthiases among malaria outpatients of Wondo Genet health centers, southern Ethiopia: implications for integrated control	Tuasha N.; Hailemeskel E.; Erko B.; Petros B.	2019	https://dx.doi.org/10.1186/s12879-019-4290-y
Anti-parasitic activity of polyether ionophores	Antoszczak M.; Steverding D.; Huczynski A.	2019	https://dx.doi.org/10.1016/j.ejmech.2019.01.035
Dihydroorotate dehydrogenase inhibitors in anti-infective drug research	Boschi D.; Pippione A.C.; Sainas S.; Lolli M.L.	2019	https://dx.doi.org/10.1016/j.ejmech.2019.111681
Maternal malaria but not schistosomiasis is associated with a higher risk of febrile infection in infant during the first 3 months of life: A mother-child cohort in Benin	Agbota G.; Polman K.; Wieringa F.T.; Campos-Ponce M.; Accrombessi M.; Yovo E.; Roucher C.; Ezinmegnon S.; Marcos J.Y.; Vachot L.; Tissieres P.; Massougbodji A.; Fievet N.; Cot M.; Briand V.	2019	https://dx.doi.org/10.1371/journal.pone.0222864
Intersectoral collaboration for the prevention and control of vector borne diseases to support the implementation of a global strategy: A systematic review	Herdiana H.; Sari J.F.K.; Whittaker M.	2019	https://dx.doi.org/10.1371/journal.pone.0204659
Reservoir Chlorination of the Local Well-Tank-Faucet Systems is a Rapid and Efficient Tool for Controlling Water-related Diseases: Pathogens' Load-clinical Response Rate Correlation	Salih A.; Alam-Elhuda D.	2019	https://dx.doi.org/10.2991/jegh.k.190527.001
Parasitic Infections of the Nervous System	Garcia H.H.; Nath A.; Del Brutto O.H.	2019	https://dx.doi.org/10.1055/s-0039-1693036
Dramatic achievements in infectious disease prevention and treatment in China during the past 70 years	Weizhong Y.	2019	https://dx.doi.org/10.3760/cma.j.issn.0254-6450.2019.12.001
Ligand-based design, synthesis and biochemical evaluation of potent and selective inhibitors of Schistosoma mansoni dihydroorotate dehydrogenase	Calil F.A.; David J.S.; Chiappetta E.R.C.; Fumagalli F.; Mello R.B.; Leite F.H.A.; Castilho M.S.; Emery F.S.; Nonato M.C.	2019	https://dx.doi.org/10.1016/j.ejmech.2019.02.018
The impact of climate variability on infectious disease transmission in China: Current knowledge and further directions	Yi L.; Xu X.; Ge W.; Xue H.; Li D.; Wang C.; Wu H.; Liu X.; Zheng D.; Chen Z.; Liu Q.; Bi P.; Li J.	2019	https://dx.doi.org/10.1016/j.envres.2019.03.043
Impact of Endemic Infections on HIV Susceptibility in Sub-Saharan Africa	Yegorov S.; Joag V.; Galiwango R.M.; Good S.V.; Okech B.; Kaul R.	2019	https://dx.doi.org/10.1186/s40794-019-0097-5
Discovery and characterization of trypanocidal cysteine protease inhibitors from the 'malaria box'	Pereira G.A.N.; da Silva E.B.; Braga S.F.P.; Leite P.G.; Martins L.C.; Vieira R.P.; Soh W.T.; Villela F.S.; Costa F.M.R.; Ray D.; de Andrade S.F.; Brandstetter H.; Oliveira R.B.; Caffrey C.R.; Machado F.S.; Ferreira R.S.	2019	https://dx.doi.org/10.1016/j.ejmech.2019.06.062
The Complex Interplay of Parasites, Their Hosts, and Circadian Clocks	Carvalho Cabral P.; Olivier M.; Cermakian N.	2019	https://dx.doi.org/10.3389/fcimb.2019.00425
Research progress of effect of artemisinin family drugs on T lymphocytes immunomodulation	Yan S.-C.; Li Y.-J.; Wang Y.-J.; Cai W.-Y.; Weng X.-G.; Li Q.; Chen Y.; Yang Q.; Zhu X.-X.	2019	https://dx.doi.org/10.19540/j.cnki.cjcmm.20190618.401
Control of redox homeostasis in tick blood feeding	Sabadin G.A.; Xavier M.A.; Da Silva Vaz I.	2019	https://dx.doi.org/10.22456/1679-9216.94819
Current status and new challenges of three important imported parasitic diseases	Du H.-J.; Wen L.-Y.; Zhou X.-N.	2019	https://dx.doi.org/10.16250/j.32.1374.2019207
Integrated community-based intervention for urinary schistosomiasis and soil-transmitted helminthiasis in children from Caxito, Angola	Lemos M.; Fancony C.; Moura S.; Mirante C.; Sousa P.D.; Barros H.; Nery S.; Brito M.	2019	https://dx.doi.org/10.1093/inthealth/ihz055
WIPO re:Search: Catalyzing public-private partnerships to accelerate tropical disease drug discovery and development	Manner C.K.; Graef K.M.; Dent J.	2019	https://dx.doi.org/10.3390/tropicalmed4010053
Assessing the Presence of Wuchereria bancrofti Infections in Vectors Using Xenomonitoring in Lymphatic Filariasis Endemic Districts in Ghana	Pi-Bansa S.; Osei J.H.N.; Kartey-Attipoe W.D.; Elhassan E.; Agyemang D.; Otoo S.; Dadzie S.K.; Appawu M.A.; Wilson M.D.; Koudou B.G.; De Souza D.K.; Utzinger J.; Boakye D.A.	2019	https://dx.doi.org/10.3390/tropicalmed4010049
The global burden of disease of zoonotic parasitic diseases: Top 5 contenders for priority consideration	Pisarski K.	2019	https://dx.doi.org/10.3390/tropicalmed4010044
Structure-based approaches targeting parasite cysteine proteases	Vieira R.P.; Santos V.C.; Ferreira R.S.	2019	https://dx.doi.org/10.2174/0929867324666170810165302
In silico chemogenomics drug repositioning strategies for neglected tropical diseases	Andrade C.H.; Neves B.J.; Melo-Filho C.C.; Rodrigues J.; Silva D.C.; Braga R.C.; Cravo P.V.L.	2019	https://dx.doi.org/10.2174/0929867325666180309114824
Privileged structures in the design of potential drug candidates for neglected diseases	Leite A.C.L.; Espindola J.W.P.; Cardoso M.V.O.; Filho G.B.O.	2019	https://dx.doi.org/10.2174/0929867324666171023163752
Drug design and development for neglected diseases	Ferreira E.I.	2019	https://dx.doi.org/10.2174/092986732623190927101548
The evaluation of IL-4, IL-6 and histopathology study in mice infected with entamoeba histolytica and treated with proteins extracted from shrimp	Abdul Hussein M.S.; Abbas S.K.	2019
Case report: Highlighting Male Genital Schistosomiasis (MGS) in fishermen from the Southwestern Shoreline of Lake Malawi, Mangochi District	Kayuni S.A.; LaCourse E.J.; Makaula P.; Lampiao F.; Juziwelo L.; Fawcett J.; Shaw A.; Alharbi M.H.; Verweij J.J.; Stothard J.R.	2019	https://dx.doi.org/10.4269/ajtmh.19-0562
Interleukin (IL)-21 in Inflammation and Immunity During Parasitic Diseases	Solaymani-Mohammadi S.; Eckmann L.; Singer S.M.	2019	https://dx.doi.org/10.3389/fcimb.2019.00401
Negative Association of Interleukin-33 Plasma Levels and Schistosomiasis Infection in a Site of Polyparasitism in Rural Cameroon	Kamdem S.D.; Konhawa F.; Kuemkon E.M.; Meyo Kamguia L.; Tchanana G.K.; Nche F.; Oumarou A.; Hamza M.; Ouratou Y.; Tcheutchoua M.N.; Ghislain Essomba R.; Ngogang M.P.; Kengne M.; Netongo P.M.; Ondigui B.E.; Okomo Assoumou M.C.; Brombacher F.; Nono J.K.	2019	https://dx.doi.org/10.3389/fimmu.2019.02827
A comparative in silico analysis of Rab5 proteins from pathogenic species to find its role in the pathogenesis	Srivastava V.K.; Kaushik S.; Jyoti A.	2019	https://dx.doi.org/10.1002/jmr.2808
Biodiversity Pattern of Mosquitoes in Southeastern Senegal, Epidemiological Implication in Arbovirus and Malaria Transmission	Diallo D.; Diagne C.T.; Buenemann M.; Ba Y.; Dia I.; Sall A.A.; Faye O.; Watts D.M.; Weaver S.C.; Hanley K.A.; Diallo M.	2019	https://dx.doi.org/10.1093/jme/tjy204
Health risk perceptions and local knowledge of water-related infectious disease exposure among Kenyan wetland communities	Anthonj C.; Diekkruger B.; Borgemeister C.; Thomas Kistemann	2019	https://dx.doi.org/10.1016/j.ijheh.2018.08.003
Small Molecules: The Past or the Future in Drug Innovation?	Robert A.; Benoit-Vical F.; Liu Y.; Meunier B.	2019	https://dx.doi.org/10.1515/9783110527872-008
Artemisia afra, a controversial herbal remedy or a treasure trove of new drugs?	du Toit A.; van der Kooy F.	2019	https://dx.doi.org/10.1016/j.jep.2019.112127
Schistosomiasis	LoVerde P.T.	2019	https://dx.doi.org/10.1007/978-3-030-18616-6_3
Larval species diversity, seasonal occurrence and larval habitat preference of mosquitoes transmitting Rift Valley fever and malaria in Baringo County, Kenya	Ondiba I.M.; Oyieke F.A.; Athinya D.K.; Nyamongo I.K.; Estambale B.B.A.	2019	https://dx.doi.org/10.1186/s13071-019-3557-x
Population genetics of Oncomelania hupensis snails, intermediate hosts of Schistosoma japonium, from emerging, re-emerging or established habitats within China	Qiu C.; Lu D.-B.; Deng Y.; Zou H.-Y.; Liang Y.-S.; Webster J.P.	2019	https://dx.doi.org/10.1016/j.actatropica.2019.105048
The 2017 Oslo conference report on neglected tropical diseases and emerging/re-emerging infectious diseases - Focus on populations underserved	Klohe K.; Amuasi J.; Kaducu J.M.; Haavardsson I.; Bogatyreva E.; Onarheim K.H.; Harrison W.; Kristensen F.; Prazeres Da Costa C.; Winkler A.S.	2019	https://dx.doi.org/10.1186/s40249-019-0550-8
Efficacy of artemisinin-naphthoquine phosphate against Schistosoma haematobium adult flukes: Dose-effect relationship and tegumental alterations	El-Beshbishi S.N.; El Bardicy S.; Tadros M.; Ayoub M.; Taman A.	2019	https://dx.doi.org/10.1017/S0022149X18000421
Environmental and Occupational Exposures in Kidney Disease	Scammell M.K.; Sennett C.M.; Petropoulos Z.E.; Kamal J.; Kaufman J.S.	2019	https://dx.doi.org/10.1016/j.semnephrol.2019.02.001
Immigrant and Refugee Health: A Centers for Disease Control and Prevention Perspective on Protecting the Health and Health Security of Individuals and Communities During Planned Migrations	Mitchell T.; Weinberg M.; Posey D.L.; Cetron M.	2019	https://dx.doi.org/10.1016/j.pcl.2019.02.004
Parasitic Infections of the Stem Cell Transplant Recipient and the Hematologic Malignancy Patient, Including Toxoplasmosis and Strongyloidiasis	Peixoto D.; Prestes D.P.	2019	https://dx.doi.org/10.1016/j.idc.2019.02.009
Early Antischistosomal Leads Identified from in Vitro and in Vivo Screening of the Medicines for Malaria Venture Pathogen Box	Pasche V.; Laleu B.; Keiser J.	2019	https://dx.doi.org/10.1021/acsinfecdis.8b00220
Pathogen-associated acute encephalitis syndrome: Therapeutics and management	Saxena S.K.; Kumar S.; Maurya V.K.	2019	https://dx.doi.org/10.2217/fmb-2018-0334
Central Nervous System Vasculitis due to Infection	Younger D.S.; Coyle P.K.	2019	https://dx.doi.org/10.1016/j.ncl.2019.01.002
Non-invasive surveillance of Plasmodium infection by real-time PCR analysis of ethanol preserved faeces from Ugandan school children with intestinal schistosomiasis	Al-Shehri H.; Power B.J.; Archer J.; Cousins A.; Atuhaire A.; Adriko M.; Arinaitwe M.; Alanazi A.D.; Lacourse E.J.; Kabatereine N.B.; Stothard J.R.	2019	https://dx.doi.org/10.1186/s12936-019-2748-4
Prevalence and clinical outcomes of Plasmodium falciparum and intestinal parasitic infections among children in Kiryandongo refugee camp, mid-Western Uganda: A cross sectional study	Oboth P.; Gavamukulya Y.; Barugahare B.J.	2019	https://dx.doi.org/10.1186/s12879-019-3939-x
Vaccines for endoparasites: Any hope on the horizon?	Anonymous.	2019	https://dx.doi.org/10.1016/j.ebiom.2019.03.039
Parasites and epilepsy: Understanding the determinants of epileptogenesis	Angwafor S.A.; Bell G.S.; Njamnshi A.K.; Singh G.; Sander J.W.	2019	https://dx.doi.org/10.1016/j.yebeh.2018.11.033
Combating Neglected Tropical Diseases	Berglund J.	2019	https://dx.doi.org/10.1109/MPULS.2018.2885842
Risk management, signal processing and econometrics: A new tool for forecasting the risk of disease outbreaks	Hassani H.; Yeganegi M.R.; Silva E.S.; Ghodsi F.	2019	https://dx.doi.org/10.1016/j.jtbi.2019.01.032
Protecting migratory farmers in rural Tanzania using eave ribbons treated with the spatial mosquito repellent, transfluthrin	Swai J.K.; Mmbando A.S.; Ngowo H.S.; Odufuwa O.G.; Finda M.F.; Mponzi W.; Nyoni A.P.; Kazimbaya D.; Limwagu A.J.; Njalambaha R.M.; Abbasi S.; Moore S.J.; Schellenberg J.; Lorenz L.M.; Okumu F.O.	2019	https://dx.doi.org/10.1186/s12936-019-3048-8
Functional analysis of the Frzb2 gene in Schistosoma japonicum	Cheng G.; Li X.; Qin F.; Xu R.; Zhang Y.; Liu J.; Gu S.; Jin Y.	2019	https://dx.doi.org/10.1186/s13567-019-0716-1
Review of medicinal uses, phytochemistry and pharmacological properties of Boscia senegalensis	Maroyi A.	2019
A review: Medicinal values, agronomic practices and postharvest handlings of vernonia amygdalina	Nursuhaili A.B.; Nur Afiqah Syahirah P.; Martini M.Y.; Azizah M.; Mahmud T.M.M.	2019	https://dx.doi.org/10.26656/fr.2017.3%285%29.306
It is not just artemisinin: Artemisia sp. for treating diseases including malaria and schistosomiasis	Gruessner B.M.; Cornet-Vernet L.; Desrosiers M.R.; Lutgen P.; Towler M.J.; Weathers P.J.	2019	https://dx.doi.org/10.1007/s11101-019-09645-9
Digital PCR: a new technology for diagnosis of parasitic infections	Pomari E.; Piubelli C.; Perandin F.; Bisoffi Z.	2019	https://dx.doi.org/10.1016/j.cmi.2019.06.009
Parasitic Diseases Within the Spinal Cord and Nerve Roots	Rahmani B.; Patel S.; Seyam O.; Gandhi J.; Joshi G.; Reid I.; Smith N.L.; Khan S.A.	2019	https://dx.doi.org/10.1007/s42399-019-00156-4
Tissue Parasites in HIV Infection	Clark E.H.; Serpa J.A.	2019	https://dx.doi.org/10.1007/s11908-019-0703-8
The discovery and global distribution of novel mosquito-associated viruses in the last decade (2007-2017)	Atoni E.; Zhao L.; Karungu S.; Obanda V.; Agwanda B.; Xia H.; Yuan Z.	2019	https://dx.doi.org/10.1002/rmv.2079
Current Trends of Nanobiosensors for Point-of-Care Diagnostics	Noah N.M.; Ndangili P.M.	2019	https://dx.doi.org/10.1155/2019/2179718
Kaposi's sarcoma-associated herpesvirus seropositivity is associated with parasite infections in Ugandan fishing communities on Lake Victoria islands	Nalwoga A.; Webb E.L.; Chihota B.; Miley W.; Walusimbi B.; Nassuuna J.; Sanya R.E.; Nkurunungi G.; Labo N.; Elliott A.M.; Cose S.; Whitby D.; Newton R.	2019	https://dx.doi.org/10.1371/journal.pntd.0007776
Combating infectious disease epidemics through China's Belt and Road Initiative	Chen J.; Bergquist R.; Zhou X.-N.; Xue J.-B.; Qian M.-B.	2019	https://dx.doi.org/10.1371/journal.pntd.0007107
The epidemiology of 32 selected communicable diseases in Iraq, 2004-2016	Zhao Y.; Lafta R.; Hagopian A.; Flaxman A.D.	2019	https://dx.doi.org/10.1016/j.ijid.2019.09.018
Molecular characterization of Schistosoma mansoni tegument annexins and comparative analysis of antibody responses following parasite infection	Leow C.Y.; Willis C.; Leow C.H.; Hofmann A.; Jones M.	2019	https://dx.doi.org/10.1016/j.molbiopara.2019.111231
Parasite-microbe-host interactions and cancer risk	Dheilly N.M.; Ewald P.W.; Brindley P.J.; Fichorova R.N.; Thomas F.	2019	https://dx.doi.org/10.1371/journal.ppat.1007912
Selenium status in elderly people: Longevity and age-related diseases	Robberecht H.; de Bruyne T.; Davioud-Charvet E.; Mackrill J.; Hermans N.	2019	https://dx.doi.org/10.2174/1381612825666190701144709
Multi-center screening of the Pathogen Box collection for schistosomiasis drug discovery	Maccesi M.; Aguiar P.H.N.; Pasche V.; Padilla M.; Suzuki B.M.; Montefusco S.; Abagyan R.; Keiser J.; Mourao M.M.; Caffrey C.R.	2019	https://dx.doi.org/10.1186/s13071-019-3747-6
Understanding P. falciparum Asymptomatic Infections: A Proposition for a Transcriptomic Approach	Kimenyi K.M.; Wamae K.; Ochola-Oyier L.I.	2019	https://dx.doi.org/10.3389/fimmu.2019.02398
Artemisinin suppresses hepatocellular carcinoma cell growth, migration and invasion by targeting cellular bioenergetics and Hippo-YAP signaling	Li Y.; Lu J.; Chen Q.; Han S.; Shao H.; Chen P.; Jin Q.; Yang M.; Shangguan F.; Fei M.; Wang L.; Liu Y.; Liu N.; Lu B.	2019	https://dx.doi.org/10.1007/s00204-019-02579-3
How vaccines work: immune effector mechanisms and designer vaccines	Sell S.	2019	https://dx.doi.org/10.1080/14760584.2019.1674144
Dr Congo and Nigeria: New neglected tropical disease threats and solutions for the bottom 40%	Hotez P.	2019	https://dx.doi.org/10.1371/journal.pntd.0007145
Molecular characterization and functional analysis of the Schistosoma mekongi Ca2+-dependent cysteine protease (calpain)	Chaimon S.; Limpanont Y.; Reamtong O.; Ampawong S.; Phuphisut O.; Chusongsang P.; Ruangsittichai J.; Boonyuen U.; Watthanakulpanich D.; O'Donoghue A.J.; Caffrey C.R.; Adisakwattana P.	2019	https://dx.doi.org/10.1186/s13071-019-3639-9
Antibacterial mass drug administration for child mortality reduction: Opportunities, concerns, and possible next steps	Bogoch I.I.; Utzinger J.; Lo N.C.; Andrews J.R.	2019	https://dx.doi.org/10.1371/journal.pntd.0007315
Extracellular vesicle-mediated communication within host-parasite interactions	Li J.; Wang L.; Wu Z.; Sun X.	2019	https://dx.doi.org/10.3389/fimmu.2018.03066
Unpacking the Pathogen Box-An Open Source Tool for Fighting Neglected Tropical Disease	Veale C.G.L.	2019	https://dx.doi.org/10.1002/cmdc.201800755
Migration Medicine	Greenaway C.; Castelli F.	2019	https://dx.doi.org/10.1016/j.idc.2018.10.014
Medicinal uses, biological and chemical properties of wild grape (Lannea edulis): An indigenous fruit plant of tropical Africa	Maroyi A.	2019	https://dx.doi.org/10.22159/ajpcr.2019.v12i9.34580
Aggravation of human diseases and climate change nexus	Khan M.D.; Vu H.H.T.; Lai Q.T.; Ahn J.W.	2019	https://dx.doi.org/10.3390/ijerph16152799
Whatever happened to China's neglected tropical diseases?	Hotez P.J.	2019	https://dx.doi.org/10.1186/s40249-019-0598-5
Terpenoid Compounds and Anti- Hemozoin and Anti- Ciliates Protozians Effects of Artemisia annua L. and Chenopodium botrys L	Ataei Azimi A.; Delnavaz Hashemloian B.	2019
Cytological and Wet Mount Microscopic Observations Made in Urine of Schistosoma haematobium -Infected Children: Hint of the Implication in Bladder Cancer	Tetteh-Quarcoo P.B.; Akuetteh B.K.; Owusu I.A.; Quayson S.E.; Attah S.K.; Armah R.; Afutu E.; Afrah A.; Addo-Osafo K.; Smith C.; Gyasi R.K.; Ayeh-Kumi P.F.	2019	https://dx.doi.org/10.1155/2019/7912186
Population Dynamics of Anopheles gambiae s.l. and Culex quinquefasciatus in Rural and Urban Settings Before an Indoor Residual Spraying Campaign in Northern Benin	Salako A.S.; Osse R.; Padonou G.G.; Dagnon F.; Aikpon R.; Kpanou C.; Sagbohan H.; Sovi A.; Sezonlin M.; Akogbeto M.C.	2019	https://dx.doi.org/10.1089/vbz.2018.2409
Balanites Maughamii sprague (Zygophyllaceae) in tropical Africa: A synthesis and review of its chemistry, pharmacology, and medicinal potential	Maroyi A.	2019	https://dx.doi.org/10.22159/ajpcr.2019.v12i7.33915
Perspectives on Point-of-Care Ultrasound Use in Pediatric Tropical Infectious Disease	Kaminstein D.; Kuhn W.T.; Huang D.; Burleson S.L.	2019	https://dx.doi.org/10.1016/j.cpem.2019.06.003
Glycans in the roles of parasitological diagnosis and host-parasite interplay	Verissimo C.D.M.; Graeff-Teixeira C.; Jones M.K.; Morassutti A.L.	2019	https://dx.doi.org/10.1017/S0031182019000465
Performance of serological tests available in Brazil for the diagnosis of human visceral leishmaniasis	Freire M.L.; Machado de Assis T.; Oliveira E.; Moreira de Avelar D.; Siqueira I.C.; Barral A.; Rabello A.; Cota G.	2019	https://dx.doi.org/10.1371/journal.pntd.0007484
Leishmania infantum exo-antigens: application toward serological diagnosis of visceral leishmaniasis	Saliba J.W.; Lopes K.F.; Silva-Pereira R.A.; Teixeira L.A.S.; Oliveira E.	2019	https://dx.doi.org/10.1007/s00436-019-06352-4
Volume 100 of the American Journal of Tropical Medicine and Hygiene	Rosenthal P.J.; Vinetz J.M.; Siegel C.; Kazura J.W.	2019	https://dx.doi.org/10.4269/ajtmh.18-0848
Some natural focus diseases-induced kidney injury	Sun S.-R.	2019	https://dx.doi.org/10.11855/j.issn.0577-7402.2019.07.06
Medical care for migrant children in Europe: a practical recommendation for first and follow-up appointments	Schrier L.; Wyder C.; del Torso S.; Stiris T.; von Both U.; Brandenberger J.; Ritz N.	2019	https://dx.doi.org/10.1007/s00431-019-03405-9
Evaluation of polymerase chain reaction technique in confirming urinary schistosomiasis among rice farmers in parts of Kaduna State, Nigeria	Awua Y.; Inabo H.I.; Asuke U.A.; Okubanjo O.O.	2019	https://dx.doi.org/10.4314/njpar.v40i1.13
Efficacy of artesunate and praziquantel combination on the prevalence of urinary schistosomiasis among children in Abua/Odual Local Government Area, Rivers State, Nigeria	Ezenwaka C.O.; Nzeako S.O.	2019	https://dx.doi.org/10.4314/njpar.v40i1.11
Autophagy: A necessary process during the Trypanosoma cruzi life-cycle	Salassa B.N.; Romano P.S.	2019	https://dx.doi.org/10.1080/21505594.2018.1543517
Gallbladder schistosomiasis: Rare but possible, a case report and review of the literature	Hedfi M.; Debaibi M.; Iahouel S.B.; Chouchen A.	2019	https://dx.doi.org/10.11604/pamj.2019.32.91.17907
Sickle cell disease and infections in high- And low-income countries	Cannas G.; Merazga S.; Virot E.	2019	https://dx.doi.org/10.4084/MJHID.2019.042
Reduced transplacental transfer of antimalarial antibodies in Kenyan HIV-exposed uninfected infants	Ray J.E.; Dobbs K.R.; Ogolla S.O.; Daud I.I.; Vulule J.; Sumba P.O.; Rochford R.; Dent A.E.	2019	https://dx.doi.org/10.1093/ofid/ofz237
A new level of complexity in parasite-host interaction: The role of extracellular vesicles	Mardahl M.; Borup A.; Nejsum P.	2019	https://dx.doi.org/10.1016/bs.apar.2019.02.003
Collateral benefits of preventive chemotherapy - Expanding the war on neglected tropical diseases	Hotez P.J.; Fenwick A.; Molyneux D.H.	2019	https://dx.doi.org/10.1056/NEJMp1900400
Schistosoma mansoni infection as a predictor of low aerobic capacity in Ugandan Children	Smith C.; McLachlan G.; Al Shehri H.; Adriko M.; Arinaitwe M.; Atuhaire A.; Tukahebwa E.M.; LaCourse E.J.; Stanton M.; Stothard J.R.; Bustinduy A.L.	2019	https://dx.doi.org/10.4269/ajtmh.18-0922
Highlight Article: Environmental health in the biology century: Transitions from population to personalized prevention	Groopman J.D.	2019	https://dx.doi.org/10.1177/1535370219837903
Detection of helminths by loop-mediated isothermal amplification assay: A review of updated technology and future outlook	Deng M.-H.; Zhong L.-Y.; Kamolnetr O.; Limpanont Y.; Lv Z.-Y.	2019	https://dx.doi.org/10.1186/s40249-019-0530-z
Efficacy of nutrition and WASH/malaria educational community-based interventions in reducing anemia in preschool children from Bengo, Angola: Study protocol of a randomized controlled trial	Fancony C.; Soares A.; Lavinha J.; Barros H.; Brito M.	2019	https://dx.doi.org/10.3390/ijerph16030466
The one health approach is necessary for the control of rift valley fever infections in egypt: A comprehensive review	Fawzy M.; Helmy Y.A.	2019	https://dx.doi.org/10.3390/v11020139
Submicroscopic malaria in migrants from sub-saharan Africa, Spain	Pousibet-Puerto J.; Cabezas-Fernandez M.T.; Lozano-Serrano A.B.; Vazquez-Villegas J.; Soriano-Perez M.J.; Cabeza-Barrera I.; Cuenca-Gomez J.A.; Salas-Coronas J.	2019	https://dx.doi.org/10.3201/eid2502.180717
Infective Endocarditis of the Aortic Valve Complicated by Aorta-To-Pulmonary Artery Fistula	Klassen S.; Mihos C.G.; Birmingham M.J.; Gadoua K.-L.; Yucel E.	2019	https://dx.doi.org/10.1016/j.case.2019.01.004
Prevalence of polyparasitic infection among primary school children in the volta Region of Ghana	Orish V.N.; Ofori-Amoah J.; Amegan-Aho K.H.; Osei-Yeboah J.; Lokpo S.Y.; Osisiogu E.U.; Agordoh P.D.; Adzaku F.K.	2019	https://dx.doi.org/10.1093/ofid/ofz153
The social value of scientific research	Elderdery A.Y.; Ahmed A.A.; Elsaeed M.M.; Mostafa I.A.; Amohamed B.	2019
A general review on the amoebiasis	Mohammad F.I.	2019	https://dx.doi.org/10.26452/ijrps.v10i1.1872
The universal standard for safe and secure work with arthropod vectors: The American committee of medical entomology's arthropod containment guidelines	Higgs S.	2019	https://dx.doi.org/10.4269/ajtmh.19-0199
Do helminth infections underpin urban-rural differences in risk factors for allergy-related outcomes?	Nkurunungi G.; Lubyayi L.; Versteeg S.A.; Sanya R.E.; Nassuuna J.; Kabagenyi J.; Kabuubi P.N.; Tumusiime J.; Zziwa C.; Kizindo R.; Niwagaba E.; Nanyunja C.; Nampijja M.; Mpairwe H.; Yazdanbakhsh M.; van Ree R.; Webb E.L.; Elliott A.M.	2019	https://dx.doi.org/10.1111/cea.13335
Evaluation of 6-gingerol and its modified analogues as therapeutic candidates against schistosoma mansoni phosphofructokinase	Durojaye O.A.; Nwanguma B.C.; Joshua P.E.; Ogidigo J.O.; Cosmas S.; Asomadu R.O.; Obeta J.N.	2019
In vitro and in vivo evaluation of six artemisinin derivatives against Schistosoma mansoni	Correa S.A.P.; de Oliveira R.N.; Mendes T.M.F.; dos Santos K.R.; Boaventura Jr S.; Garcia V.L.; Jeraldo V.L.S.; Allegretti S.M.	2019	https://dx.doi.org/10.1007/s00436-018-6188-9
First report of Culex flavivirus infection from Culex coronator (Diptera: Culicidae), Colombia	Miranda J.; Mattar S.; Gonzalez M.; Hoyos-Lopez R.; Aleman A.; Aponte J.	2019	https://dx.doi.org/10.1186/s12985-018-1108-2
Health Considerations for HIV-Infected International Travelers	Bourque D.L.; Solomon D.A.; Sax P.E.	2019	https://dx.doi.org/10.1007/s11908-019-0672-y
Interaction between mesenchymal stromal cell-derived extracellular vesicles and immune cells by distinct protein content	Mardpour S.; Hamidieh A.A.; Taleahmad S.; Sharifzad F.; Taghikhani A.; Baharvand H.	2019	https://dx.doi.org/10.1002/jcp.27669
Parasitic infections during pregnancy need not affect infant antibody responses to early vaccination against streptococcus pneumoniae, diphtheria, or haemophilus influenzae type B	McKittrick N.D.; Malhotra I.J.; Vu D.M.; Boothroyd D.B.; Lee J.; Krystosik A.R.; Mutuku F.M.; King C.H.; Labeaud A.D.	2019	https://dx.doi.org/10.1371/journal.pntd.0007172
Knowledge, attitudes and practices with regard to schistosomiasis prevention and control: Two cross-sectional household surveys before and after a community dialogue intervention in nampula province, Mozambique	Rassi C.; Martin S.; Graham K.; de Cola M.A.; Christiansen-Jucht C.; Smith L.E.; Jive E.; Phillips A.E.; Newell J.N.; Massangaie M.	2019	https://dx.doi.org/10.1371/journal.pntd.0007138
The double burden of diabetes and global infection in low and middle-income countries	Dunachie S.; Chamnan P.	2019	https://dx.doi.org/10.1093/trstmh/try124
Potential factors influencing lymphatic filariasis transmission in "hotspot" and "control" areas in Ghana: The importance of vectors	Pi-Bansa S.; Osei J.H.N.; Frempong K.K.; Elhassan E.; Akuoko O.K.; Agyemang D.; Ahorlu C.; Appawu M.A.; Koudou B.G.; Wilson M.D.; De Souza D.K.; Dadzie S.K.; Utzinger J.; Boakye D.A.	2019	https://dx.doi.org/10.1186/s40249-019-0520-1
Application of community-based and integrated strategy to reduce malaria disease burden in southern Tanzania: The study protocol of China-UK-Tanzania pilot project on malaria control	Wang D.; Chaki P.; Mlacha Y.; Gavana T.; Michael M.G.; Khatibu R.; Feng J.; Zhou Z.-B.; Lin K.-M.; Xia S.; Yan H.; Ishengoma D.; Rumisha S.; Mkude S.; Mandike R.; Chacky F.; Dismasi C.; Abdulla S.; Masanja H.; Xiao N.; Zhou X.-N.	2019	https://dx.doi.org/10.1186/s40249-018-0507-3
Antagonistic effects of Plasmodium-helminth co-infections on malaria pathology in different population groups in Cote d'Ivoire	Hurlimann E.; Houngbedji C.A.; Yapi R.B.; N'Dri P.B.; Silue K.D.; Ouattara M.; Utzinger J.; N'Goran E.K.; Raso G.	2019	https://dx.doi.org/10.1371/journal.pntd.0007086
China's shifting neglected parasitic infections in an era of economic reform, urbanization, disease control, and the Belt and Road Initiative	Wang L.; Zou Y.; Zhu X.; Bottazzi M.E.; Hotez P.J.; Zhan B.	2019	https://dx.doi.org/10.1371/journal.pntd.0006946
Ghana: Accelerating neglected tropical disease control in a setting of economic development	Hotez P.J.; Biritwum N.-K.; Fenwick A.; Molyneux D.H.; Sachs J.D.	2019	https://dx.doi.org/10.1371/journal.pntd.0007005
Perspectives and challenges of tropical medicinal herbs and modern drug discovery in the current scenario	Kesharwani R.K.; Misra K.; Singh D.B.	2019	https://dx.doi.org/10.4103/1995-7645.250337
Does global drug innovation correspond to burden of disease? The neglected diseases in developed and developing countries	Barrenho E.; Miraldo M.; Smith P.C.	2019	https://dx.doi.org/10.1002/hec.3833
Expanding the Biological Application of Fluorescent Benzothiadiazole Derivatives: A Phenotypic Screening Strategy for Anthelmintic Drug Discovery Using Caenorhabditis elegans	Cintra G.A.S.; Neto B.A.D.; Carvalho P.H.P.R.; Moraes C.B.; Freitas-Junior L.H.	2019	https://dx.doi.org/10.1177/2472555219851130
Burden of disease from inadequate water, sanitation and hygiene for selected adverse health outcomes: An updated analysis with a focus on low- and middle-income countries	Pruss-Ustun A.; Wolf J.; Bartram J.; Clasen T.; Cumming O.; Freeman M.C.; Gordon B.; Hunter P.R.; Medlicott K.; Johnston R.	2019	https://dx.doi.org/10.1016/j.ijheh.2019.05.004
Strengthening primary health care at district-level in Malawi - determining the coverage, costs and benefits of community-directed interventions	Makaula P.; Funsanani M.; Mamba K.C.; Musaya J.; Bloch P.	2019	https://dx.doi.org/10.1186/s12913-019-4341-5
The people behind the samples: Biographical features of Past Hunter-Gatherers from KwaZulu-Natal who yielded aDNA	Pfeiffer S.; Harrington L.; Lombard M.	2019	https://dx.doi.org/10.1016/j.ijpp.2018.10.008
Correlates of GLA family adjuvants' activities	Reed S.G.; Carter D.; Casper C.; Duthie M.S.; Fox C.B.	2018	https://dx.doi.org/10.1016/j.smim.2018.10.004
The impact of chemotherapy, education and community water supply on schistosomiasis control in a Southwestern Nigerian village	Oyeyemi O.; Olowookere D.; Ezekiel C.; Oso G.; Odaibo A.	2018	https://dx.doi.org/10.1016/j.idh.2018.01.004
Liver cirrhosis	Barnett R.	2018	https://dx.doi.org/10.1016/S0140-6736%2818%2931659-3
DNA barcoding of morphologically characterized mosquitoes belonging to the subfamily Culicinae from Sri Lanka	Weeraratne T.C.; Surendran S.N.; Parakrama Karunaratne S.H.P.	2018	https://dx.doi.org/10.1186/s13071-018-2810-z
Modulation of immune responses by Plasmodium falciparum infection in asymptomatic children living in the endemic region of Mbita, western Kenya	Kijogi C.; Kimura D.; Bao L.Q.; Nakamura R.; Chadeka E.A.; Cheruiyot N.B.; Bahati F.; Yahata K.; Kaneko O.; Njenga S.M.; Ichinose Y.; Hamano S.; Yui K.	2018	https://dx.doi.org/10.1016/j.parint.2018.01.001
CHAPTER 10: 1H NMR-based Metabolic Profiling in Infectious Disease Research	Saric J.; Lamour S.D.; Li J.V.	2018	https://dx.doi.org/10.1039/9781782627937-00264
Negative immunomodulation by parasitic infections in the human response to vaccines	Alvarez-Larrotta C.; Arango E.M.; Carmona-Fonseca J.	2018	https://dx.doi.org/10.3855/jidc.10337
Schistosoma haematobium, Plasmodium falciparum infection and anaemia in children in Accra, Ghana	Nyarko R.; Torpey K.; Ankomah A.	2018	https://dx.doi.org/10.1186/s40794-018-0063-7
Correction: Addressing vulnerability, building resilience: Community-based adaptation to vector-borne diseases in the context of global change [Infectious Diseases of Poverty., 6, (2017) (166)] DOI: 10.1186/s40249-017-0375-2	Bardosh K.L.; Ryan S.J.; Ebi K.; Welburn S.; Singer B.	2018	https://dx.doi.org/10.1186/s40249-018-0387-6
Climate Change and the Neglected Tropical Diseases	Booth M.	2018	https://dx.doi.org/10.1016/bs.apar.2018.02.001
Detection of novel and recognized RNA viruses in mosquitoes from the Yucatan Peninsula of Mexico using metagenomics and characterization of their in vitro host ranges	Charles J.; Tangudu C.S.; Hurt S.L.; Tumescheit C.; Firth A.E.; Garcia-Rejon J.E.; Machain-Williams C.; Blitvich B.J.	2018	https://dx.doi.org/10.1099/jgv.0.001165
Parasitic Diseases that can Infect Travelers to Africa	Karakavuk M.; Aykur M.; Unver A.; Doskaya M.	2018	https://dx.doi.org/10.5152/tpd.2018.5256
Parasitic Infections in Individuals Travelling to America and Precautionary Measures	Aykur M.; Karakavuk M.; Unver A.; Dagci H.	2018	https://dx.doi.org/10.5152/tpd.2018.5255
Parasitic Infections Associated with Unfavourable Outcomes in Transplant Recipients	Wolyniec W.; Sulima M.; Renke M.; Debska-Slizien A.	2018	https://dx.doi.org/10.3390/medicina54020027
Entomological Survey of the Mosquitoes in an Area of Ecological TOurism in the Brazilian Amazon Basin	Brilhante A.F.; Fernandes A.; Souza J.F.; Paula M.B.; Melchior L.A.K.; Cardoso C.O.; Galati E.A.B.; Marreli M.T.; Lima-Camara T.N.	2018	https://dx.doi.org/10.2987/17-6698.1
Mosquitoes of Northwestern Uganda	Mutebi J.-P.; Crabtree M.B.; Kading R.C.; Powers A.M.; Ledermann J.P.; Mossel E.C.; Zeidner N.; Lutwama J.J.; Miller B.R.	2018	https://dx.doi.org/10.1093/jme/tjx220
Algorithmic Mapping and Characterization of the Drug-Induced Phenotypic-Response Space of Parasites Causing Schistosomiasis	Singh R.; Beasley R.; Long T.; Caffrey C.R.	2018	https://dx.doi.org/10.1109/TCBB.2016.2550444
Why funding for neglected tropical diseases should be a global priority	Reed S.L.; McKerrow J.H.	2018	https://dx.doi.org/10.1093/cid/ciy349
Epidemicity thresholds for water-borne and water-related diseases	Mari L.; Casagrandi R.; Rinaldo A.; Gatto M.	2018	https://dx.doi.org/10.1016/j.jtbi.2018.03.024
Efficacy and Safety of Fosmidomycin-Piperaquine as Nonartemisinin-Based Combination Therapy for Uncomplicated Falciparum Malaria: A Single-Arm, Age De-escalation Proof-of-Concept Study in Gabon	Mombo-Ngoma G.; Remppis J.; Sievers M.; Zoleko Manego R.; Endamne L.; Kabwende L.; Veletzky L.; Nguyen T.T.; Groger M.; Lotsch F.; Mischlinger J.; Flohr L.; Kim J.; Cattaneo C.; Hutchinson D.; Duparc S.; Moehrle J.; Velavan T.P.; Lell B.; Ramharter M.; Adegnika A.A.; Mordmuller B.; Kremsner P.G.	2018	https://dx.doi.org/10.1093/cid/cix1122
Travel-Related Infections Among Pregnant Travellers to the Tropics: An Overview	Kong L.Y.; Libman M.D.; Yansouni C.P.	2018	https://dx.doi.org/10.1016/j.jogc.2017.08.006
Consider atlanto-occipital joint dysfunction as a cause of secondary otalgia	Gamrath D.J.	2018
Histone deacetylases as targets for antitrypanosomal drugs	Zuma A.A.; De Souza W.	2018	https://dx.doi.org/10.4155/fsoa-2018-0037
Emergence of Nonfalciparum Plasmodium Infection Despite Regular Artemisinin Combination Therapy in an 18-Month Longitudinal Study of Ugandan Children and Their Mothers	Betson M.; Clifford S.; Stanton M.; Kabatereine N.B.; Stothard J.R.	2018	https://dx.doi.org/10.1093/infdis/jix686
Use of artesunate in non-malarial indications	Raffetin A.; Bruneel F.; Roussel C.; Thellier M.; Buffet P.; Caumes E.; Jaureguiberry S.	2018	https://dx.doi.org/10.1016/j.medmal.2018.01.004
Human Parasitology and Parasitic Diseases: Heading Towards 2050	Hotez P.J.	2018	https://dx.doi.org/10.1016/bs.apar.2018.03.002
Infections and the kidney: a tale from the tropics	Kamath N.; Iyengar A.	2018	https://dx.doi.org/10.1007/s00467-017-3785-2
Schistosoma manson infection and its association with nutrition and health outcomes: A household survey in school-aged children living in Kasansa, Democratic Republic of the Congo	Kabongo M.M.; Linsuke S.; Baloji S.; Mukunda F.; Raquel I.L.; Stauber C.; Van Geertruyden J.-P.; Lutumba P.	2018	https://dx.doi.org/10.11604/pamj.2018.31.197.16364
Identification of dominant anti-glycan IgE responses in school children by glycan microarray	Amoah A.S.; Asuming-Brempong E.K.; Obeng B.B.; Versteeg S.A.; Larbi I.A.; Aryeetey Y.; Platts-Mills T.A.E.; Mari A.; Brzezicka K.; Gyan B.A.; Mutocheluh M.; Boakye D.A.; Reichardt N.-C.; van Ree R.; Hokke C.H.; van Diepen A.; Yazdanbakhsh M.	2018	https://dx.doi.org/10.1016/j.jaci.2017.09.040
Human Mobility and the Global Spread of Infectious Diseases: A Focus on Air Travel	Findlater A.; Bogoch I.I.	2018	https://dx.doi.org/10.1016/j.pt.2018.07.004
Case report: A case of severe cerebral malaria managed with therapeutic hypothermia and other modalities for brain edema	Gad A.; Ali S.; Zahoor T.; Azarov N.	2018	https://dx.doi.org/10.4269/ajtmh.17-0794
Schistosomiasis in a returning international traveler with cyclic fevers and diarrhea	Greer E.; Singh K.H.; Blake G.; Stockton M.D.	2018
Modulation of dendritic cell by pathogen antigens: Where do we stand?	Peron G.; de Lima Thomaz L.; Camargo da Rosa L.; Thome R.; Cardoso Verinaud L.M.	2018	https://dx.doi.org/10.1016/j.imlet.2018.02.001
Effect of four rounds of annual school-wide mass praziquantel treatment for schistosoma mansoni control on schistosome-specific immune responses	Ndombi E.M.; Abudho B.; Kittur N.; Carter J.M.; Korir H.; Riner D.K.; Ochanda H.; Lee Y.-M.; Secor W.E.; Karanja D.M.; Colley D.G.	2018	https://dx.doi.org/10.1111/pim.12530
2nd SCI/RSC Symposium on Medicinal Chemistry for Global Health: A Unique Opportunity for the Field	Aldrich C.C.; Calderon F.	2018	https://dx.doi.org/10.1021/acsinfecdis.8b00022
New genotypes of liao ning virus (LNV) in Australia exhibit an insect-specific phenotype	Prow N.A.; Mah M.G.; Deerain J.M.; Warrilow D.; Colmant A.M.G.; O'Brien C.A.; Harrison J.J.; McLean B.J.; Hewlett E.K.; Piyasena T.B.H.; Hall-Mendelin S.; Van Den Hurk A.F.; Watterson D.; Huang B.; Schulz B.L.; Webb C.E.; Johansen C.A.; Chow W.K.; Hobson-Peters J.; Cazier C.; Coffey L.L.; Faddy H.M.; Suhrbier A.; Bielefeldt-Ohmann H.; Hall R.A.	2018	https://dx.doi.org/10.1099/jgv.0.001038
Understanding host-parasite relationship: The immune central nervous system microenvironment and its effect on brain infections	Adalid-Peralta L.; Saenz B.; Fragoso G.; Cardenas G.	2018	https://dx.doi.org/10.1017/S0031182017002189
Artemisinin and its derivatives in treating helminthic infections beyond schistosomiasis	Lam N.S.; Long X.; Su X.-Z.; Lu F.	2018	https://dx.doi.org/10.1016/j.phrs.2018.04.025
The epidemiology of Budd-Chiari syndrome in France	Ollivier-Hourmand I.; Allaire M.; Goutte N.; Morello R.; Chagneau-Derrode C.; Goria O.; Dumortier J.; Cervoni J.P.; Dharancy S.; Ganne-Carrie N.; Bureau C.; Carbonell N.; Abergel A.; Nousbaum J.B.; Anty R.; Barraud H.; Ripault M.P.; De Ledinghen V.; Minello A.; Oberti F.; Radenne S.; Bendersky N.; Farges O.; Archambeaud I.; Guillygomarc'h A.; Ecochard M.; Ozenne V.; Hilleret M.N.; Nguyen-Khac E.;…	2018	https://dx.doi.org/10.1016/j.dld.2018.04.004
Screening a repurposing library, the Medicines for Malaria Venture Stasis Box, against Schistosoma mansoni	Pasche V.; Laleu B.; Keiser J.	2018	https://dx.doi.org/10.1186/s13071-018-2855-z
Calmodulins from Schistosoma mansoni: Biochemical analysis and interaction with IQ-motifs from voltage-gated calcium channels	Thomas C.M.; Timson D.J.	2018	https://dx.doi.org/10.1016/j.ceca.2018.05.006
General contextual effects on neglected tropical disease risk in rural Kenya	de Glanville W.A.; Thomas L.F.; Cook E.A.J.; Bronsvoort B.M.D.C.; Wardrop N.; Wamae C.N.; Kariuki S.; Fevre E.M.	2018	https://dx.doi.org/10.1371/journal.pntd.0007016
Effective surveillance systems for vector-borne diseases in urban settings and translation of the data into action: A scoping review 11 Medical and Health Sciences 1117 Public Health and Health Services Frederic Simard	Fournet F.; Jourdain F.; Bonnet E.; Degroote S.; Ridde V.	2018	https://dx.doi.org/10.1186/s40249-018-0473-9
A scoping review on the field validation and implementation of rapid diagnostic tests for vector-borne and other infectious diseases of poverty in urban areas	Osorio L.; Garcia J.A.; Parra L.G.; Garcia V.; Torres L.; Degroote S.; Ridde V.	2018	https://dx.doi.org/10.1186/s40249-018-0474-8
Supporting and strengthening research on urban health interventions for the prevention and control of vector-borne and other infectious diseases of poverty: Scoping reviews and research gap analysis	Otmani del Barrio M.; Simard F.; Caprara A.	2018	https://dx.doi.org/10.1186/s40249-018-0462-z
Cord blood antiparasite interleukin 10 as a risk marker for compromised vaccine immunogenicity in early childhood	Malhotra I.; Desiree LaBeaud A.; Morris N.; McKibben M.; Mungai P.; Muchiri E.; King C.L.; King C.H.	2018	https://dx.doi.org/10.1093/infdis/jiy047
Is the priority review voucher program stimulating new drug development for tropical diseases?	Kerr K.W.; Henry T.C.; Miller K.L.	2018	https://dx.doi.org/10.1371/journal.pntd.0006695
Schistosoma haematobium effects on Plasmodium falciparum infection modified by soil-transmitted helminths in school-age children living in rural areas of Gabon	Dejon-Agobe J.C.; Zinsou J.F.; Honkpehedji Y.J.; Ateba-Ngoa U.; Edoa J.-R.; Adegbite B.R.; Mombo-Ngoma G.; Agnandji S.T.; Ramharter M.; Kremsner P.G.; Lell B.; Grobusch M.P.; Adegnika A.A.	2018	https://dx.doi.org/10.1371/journal.pntd.0006663
Relative contribution of schistosomiasis and malaria to anemia in Western Kenya	Valice E.M.; Wiegand R.E.; Mwinzi P.N.M.; Karanja D.M.S.; Williamson J.M.; Ochola E.; Samuels A.; Verani J.R.; Leon J.S.; Secor W.E.; Montgomery S.P.	2018	https://dx.doi.org/10.4269/ajtmh.18-0069
Assessment of ability of professionals in parasitic disease control and prevention techniques in China, 2017	Zhu Z.-L.; Hao Y.-W.; Tian T.; Xue C.-Z.; Tu H.; Han S.; Cao C.-L.; Li S.-Z.	2018	https://dx.doi.org/10.16250/j.32.1374.2018112
From vaccines to global health to vaccines	Kieny M.-P.	2018	https://dx.doi.org/10.1080/21645515.2018.1507375
Editorial overview: Tuberculosis, malaria and schistosomiasis; understanding resistance and development of new drugs	Egan T.J.; Warner D.F.	2018	https://dx.doi.org/10.1016/j.coph.2018.09.002
Data and tools to integrate climate and environmental information into public health	Ceccato P.; Ramirez B.; Manyangadze T.; Gwakisa P.; Thomson M.C.	2018	https://dx.doi.org/10.1186/s40249-018-0501-9
Integrated serologic surveillance of population immunity and disease transmission	Arnold B.F.; Scobie H.M.; Priest J.W.; Lammie P.J.	2018	https://dx.doi.org/10.3201/eid2407.171928
Analysis of the spatial distribution of scientific publications regarding vector-borne diseases related to climate variability in South America	Lopez M.S.; Muller G.V.; Sione W.F.	2018	https://dx.doi.org/10.1016/j.sste.2018.04.003
Field evaluation of the BG-Malaria trap for monitoring malaria vectors in rural Tanzanian villages	Batista E.P.A.; Ngowo H.; Opiyo M.; Shubis G.K.; Meza F.C.; Siria D.J.; Eiras A.E.; Okumu F.O.	2018	https://dx.doi.org/10.1371/journal.pone.0205358
Ziziphus spina-christi leaf extract ameliorates schistosomiasis liver granuloma, fibrosis, and oxidative stress through downregulation of fibrinogenic signaling in mice	Almeer R.S.; El-Khadragy M.F.; Abdelhabib S.; Moneim A.E.A.	2018	https://dx.doi.org/10.1371/journal.pone.0204923
Prevalence of disease vectors in Lakshadweep Islands during post-monsoon season	Krishnan J.; Mathiarasan L.	2018	https://dx.doi.org/10.4103/0972-9062.249127
Recent advancement against neglected diseases	Scotti L.; Scotti M.T.; Yarla N.S.	2018	https://dx.doi.org/10.2174/156802661818181119142905
Alleviating the neglected tropical diseases: Recent developments in diagnostics and detection	Hazra S.; Patra S.	2018	https://dx.doi.org/10.2174/1568026618666181106124015
Malaria and Geohelminthiasis Coinfections in Expectant Women: Effect on Maternal Health and Birth Outcomes in a Malaria Endemic Region in Kenya	Wanyonyi W.A.; Mulambalah C.S.; Mulama D.H.; Omukunda E.; Siteti D.I.	2018	https://dx.doi.org/10.1155/2018/2613484
Exotic tourist destinations and transmission of infections by swimming pools and hot springs - A literature review	Mavridou A.; Pappa O.; Papatzitze O.; Dioli C.; Kefala A.M.; Drossos P.; Beloukas A.	2018	https://dx.doi.org/10.3390/ijerph15122730
The impact of artesunate-amodiaquine on schistosoma mansoni infection among children infected by plasmodium in rural area of lemfu, kongo central, democratic Republic of the Congo	Mbanzulu K.M.; Zanga J.K.; Mukendi J.P.K.; Mbaya Ntita F.; Matangila J.R.; Muhindo H.M.; Mpoyi Wa Mpoyi S.; Aloni M.N.; Wumba R.	2018	https://dx.doi.org/10.1155/2018/3487183
Newly arrived african migrants to Spain: Epidemiology and burden of disease	Salas-Coronas J.; Cabezas-Fernandez M.T.; Lozano-Serrano A.B.; Soriano-Perez M.J.; Vazquez-Villegas J.; Cuenca-Gomez J.	2018	https://dx.doi.org/10.4269/ajtmh.17-0604
Technological innovation strategies for the specific treatment of Chagas disease based on Benznidazole	Ferraz L.R.D.M.; Alves A.G.; Nascimento D.D.S.D.S.; Amariz I.A.E.; Ferreira A.S.; Costa S.P.M.; Rolim L.A.; Lima A.A.N.D.; Rolim Neto P.J.	2018	https://dx.doi.org/10.1016/j.actatropica.2018.02.008
Tackling imported tropical diseases in China comment	Zhou X.-N.; Qian M.-B.; Priotto G.; Franco J.R.; Guo J.-G.	2018	https://dx.doi.org/10.1038/s41426-018-0022-4
Physiological regulation of drug metabolism and transport: Pregnancy, microbiome, inflammation, infection, and fasting	Morgan E.T.; Dempsey J.L.; Mimche S.M.; Lamb T.J.; Kulkarni S.; Cui J.Y.; Jeong H.; Slitt A.L.	2018	https://dx.doi.org/10.1124/dmd.117.079905
A review of wildlife tourism and meta-analysis of parasitism in Africa's national parks and game reserves	Odeniran P.O.; Ademola I.O.; Jegede H.O.	2018	https://dx.doi.org/10.1007/s00436-018-5958-8
Infectious disease profiles of Syrian and Eritrean migrants presenting in Europe: A systematic review	Isenring E.; Fehr J.; Gultekin N.; Schlagenhauf P.	2018	https://dx.doi.org/10.1016/j.tmaid.2018.04.014
Region-specific, life-threatening diseases among international travelers from Israel, 2004-2015	Avni C.; Stienlauf S.; Meltzer E.; Sidi Y.; Schwartz E.; Leshem E.	2018	https://dx.doi.org/10.3201/eid2404.171542
Gold nanoparticles - against parasites and insect vectors	Benelli G.	2018	https://dx.doi.org/10.1016/j.actatropica.2017.10.021
The roles of galectins in parasitic infections	Shi W.; Xue C.; Su X.-Z.; Lu F.	2018	https://dx.doi.org/10.1016/j.actatropica.2017.09.027
DNA detection of Trypanosoma evansi: Diagnostic validity of a new assay based on loop-mediated isothermal amplification (LAMP)	Tong Q.; Chen R.; Kong Q.; Goossens J.; Radwanska M.; Lou D.; Ding J.; Zheng B.; Fu Y.; Wang T.; Stefan M.; Lu S.	2018	https://dx.doi.org/10.1016/j.vetpar.2017.12.006
Unresolved Splenomegaly in Recently Resettled Congolese Refugees - Multiple States, 2015-2018	Zambrano L.D.; Samson O.; Phares C.; Jentes E.; Weinberg M.; Goers M.; Kachur S.P.; McDonald R.; Morawski B.; Njuguna H.; Bakhsh Y.; Laws R.; Peak C.; Iverson S.A.; Bezold C.; Allkhenfr H.; Horth R.; Yang J.; Miller S.; Kacka M.; Davids A.; Mortimer M.; Khan N.; Stauffer W.; Marano N.	2018	https://dx.doi.org/10.15585/mmwr.mm6749a2
Preventing diseases in round-the-world travelers: A contemporary challenge for travel medicine advice	Rodrigues K.M.P.; Moreira B.M.	2018	https://dx.doi.org/10.1590/0037-8682-0418-2017
An assessment of false positive rates for malaria rapid diagnostic tests caused by non-plasmodium infectious agents and immunological factors	Gatton M.L.; Ciketic S.; Barnwell J.W.; Cheng Q.; Chiodini P.L.; Incardona S.; Bell D.; Cunningham J.; Gonzalez I.J.	2018	https://dx.doi.org/10.1371/journal.pone.0197395
Community knowledge, attitudes and practices related to schistosomiasis and associated healthcare-seeking behaviours in northern Cote d'Ivoire and southern Mauritania	Koffi A.J.A.; Doumbia M.; Fokou G.; Keita M.; Kone B.; Abe N.N.	2018	https://dx.doi.org/10.1186/s40249-018-0453-0
Imported parasitic diseases in mainland China: Current status and perspectives for better control and prevention	Song L.-G.; Zeng X.-D.; Li Y.-X.; Zhang B.-B.; Wu X.-Y.; Yuan D.-J.; He A.; Wu Z.-D.	2018	https://dx.doi.org/10.1186/s40249-018-0454-z
Differential contribution of interleukin-10 promoter variants in malaria and schistosomiasis mono- and co-infections among Nigerian children	Adedoja A.; Hoan N.X.; van Tong H.; Adukpo S.; Tijani D.B.; Akanbi A.A.; Meyer C.G.; Ojurongbe O.; Velavan T.P.	2018	https://dx.doi.org/10.1111/tmi.13007
Risk factors for schistosomiasis in an urban area in northern Cote d'Ivoire	M'Bra R.K.; Kone B.; Yapi Y.G.; Silue K.D.; Sy I.; Vienneau D.; Soro N.; Cisse G.; Utzinger J.	2018	https://dx.doi.org/10.1186/s40249-018-0431-6
A review of the traditional use of southern African medicinal plants for the treatment of selected parasite infections affecting humans	Cock I.E.; Selesho M.I.; Van Vuuren S.F.	2018	https://dx.doi.org/10.1016/j.jep.2018.04.001
Recommendations for Management of Endemic Diseases and Travel Medicine in Solid-Organ Transplant Recipients and Donors: Latin America	Clemente W.T.; Pierrotti L.C.; Abdala E.; Morris M.I.; Azevedo L.S.; Lopez-Velez R.; Cuenca-Estrella M.; Torre-Cisneros J.; Petersen E.; Camargo L.F.A.; Wright A.J.; Beeching N.J.; Vilela E.G.; Santoro-Lopes G.; Len O.; Stucchi R.S.B.; Manuel O.; Faria L.C.; Leblebicioglu H.; Huprikar S.; Molina I.; Mourao P.H.O.; Kotton C.N.; Aguado J.M.	2018	https://dx.doi.org/10.1097/TP.0000000000002027
Differentiating snail intermediate hosts of Schistosoma spp. using molecular approaches: Fundamental to successful integrated control mechanism in Africa	Abe E.M.; Guan W.; Guo Y.-H.; Kassegne K.; Qin Z.-Q.; Xu J.; Chen J.-H.; Ekpo U.F.; Li S.-Z.; Zhou X.-N.	2018	https://dx.doi.org/10.1186/s40249-018-0401-z
Plasmid DNA vaccines: Where are we now?	Ghaffarifar F.	2018	https://dx.doi.org/10.1358/dot.2018.54.5.2807864
Global burden and challenges of parasitic diseases in Africa	Li Y.-T.; Ren G.-H.; Liang Y.-S.; Yang K.; Sun L.-P.; Li S.-Z.; Lu S.; Jia T.-W.	2018	https://dx.doi.org/10.16250/j.32.1374.2018020
Challenge and strategy of prevention and control of important parasitic diseases under the belt and road initiative	Cao C.-L.; Guo J.-G.	2018	https://dx.doi.org/10.16250/j.32.1374.2018019
Pearls collections: What we can learn about infectious disease and cancer	Knoll L.J.; Hogan D.A.; Leong J.M.; Heitman J.; Condit R.C.	2018	https://dx.doi.org/10.1371/journal.ppat.1006915
Reply to 'Clonorchiasis or Paragonimiasis?'	Sheng Y.-J.; Xu D.; Wu L.; Chen Z.-M.	2018	https://dx.doi.org/10.4103/0366-6999.226079
The impact of school water, sanitation, and hygiene improvements on infectious disease using serum antibody detection	Chard A.N.; Trinies V.; Moss D.M.; Chang H.H.; Doumbia S.; Lammie P.J.; Freeman M.C.	2018	https://dx.doi.org/10.1371/journal.pntd.0006418
Diet and hygiene practices influence morbidity in schoolchildren living in Schistosomiasis endemic areas along Lake Victoria in Kenya and Tanzania-A cross-sectional study	Mohamed I.; Kinung'hi S.; Mwinzi P.N.M.; Onkanga I.O.; Andiego K.; Muchiri G.; Odiere M.R.; Vennervald B.J.; Olsen A.	2018	https://dx.doi.org/10.1371/journal.pntd.0006373
Schistosoma mansoni infection suppresses the growth of Plasmodium yoelii parasites in the liver and reduces gametocyte infectivity to mosquitoes	Moriyasu T.; Nakamura R.; Deloer S.; Senba M.; Kubo M.; Inoue M.; Culleton R.; Hamano S.	2018	https://dx.doi.org/10.1371/journal.pntd.0006197
QSAR-based virtual screening: Advances and applications in drug discovery	Neves B.J.; Braga R.C.; Melo-Filho C.C.; Moreira-Filho J.T.; Muratov E.N.; Andrade C.H.	2018	https://dx.doi.org/10.3389/fphar.2018.01275
Unseen Enemy	Chugh T.	2018	https://dx.doi.org/10.1016/j.cmrp.2018.09.005
Studies of nonhuman primates: key sources of data on zoonoses and microbiota	Davoust B.; Levasseur A.; Mediannikov O.	2018	https://dx.doi.org/10.1016/j.nmni.2018.08.014
Lannea discolor: Its botany, ethnomedicinal uses, phytochemistry, and pharmacological properties	Maroyi A.	2018	https://dx.doi.org/10.22159/ajpcr.2018.v11i10.27523
Solid organ transplant and parasitic diseases: A review of the clinical cases in the last two decades	Silvia F.; Simona F.; Fabrizio B.	2018	https://dx.doi.org/10.3390/pathogens7030065
Screening and immunizations for refugees to the United States	Jentes E.S.; Lee D.; Stauffer W.; Marano N.	2018
Global "worming": Climate change and its projected general impact on human helminth infections	Blum A.J.; Hotez P.J.	2018	https://dx.doi.org/10.1371/journal.pntd.0006370
Parasitic diseases in African students: How international exchange programs could affect public health	Noya O.; Campos M.E.; Cardenas J.; Losada S.; Pabon R.; Contreras R.; Colmenares C.; de Noya B.A.; Valera A.; Moreno S.	2018	https://dx.doi.org/10.22209/ICv.59n2a02
Synergetic Effects of Plasmodium, Hookworm, and Schistosoma mansoni Infections on Hemoglobin Level among Febrile School Age Children in Jawe Worda, Northwest Ethiopia	Hailu T.; Yimer M.; Mulu W.; Abera B.	2018	https://dx.doi.org/10.1155/2018/9573413
Parasitosis with respiratory clinical manifestations	Torres A.H.; Vazquez E.G.; Escudero E.M.; Martinez J.A.H.; Gomez J.G.; Hernandez M.S.	2018	https://dx.doi.org/10.1016/j.med.2018.06.001
BgTEP: An antiprotease involved in innate immune sensing in Biomphalaria glabrata	Portet A.; Galinier R.; Pinaud S.; Portela J.; Nowacki F.; Gourbal B.; Duval D.	2018	https://dx.doi.org/10.3389/fimmu.2018.01206
"Rapid impact" 10 years after: The first "decade" (2006-2016) of integrated neglected tropical disease control	Hotez P.J.; Fenwick A.; Ray S.E.; Hay S.I.; Molyneux D.H.	2018	https://dx.doi.org/10.1371/journal.pntd.0006137
Impact of mothers' schistosomiasis status during gestation on children's IgG antibody responses to routine vaccines 2 years later and anti-schistosome and anti-malarial responses by neonates in western Kenya	Ondigo B.N.; Muok E.M.O.; Oguso J.K.; Njenga S.M.; Kanyi H.M.; Ndombi E.M.; Priest J.W.; Kittur N.; Secor W.E.; Karanja D.M.S.; Colley D.G.	2018	https://dx.doi.org/10.3389/fimmu.2018.01402
Factors affecting immune responses to vaccines	Ganji K.S.; Mohammadzadeh I.; Mohammadnia-Afrouzi M.; Ebrahimpour S.; Shahbazi M.	2018	https://dx.doi.org/10.23736/S0393-3660.17.03533-1
Vector-borne parasites: Can we overcome it?	Parija S.	2018	https://dx.doi.org/10.4103/tp.TP_26_18
Febrile parasitic infections	Vazquez E.G.; Torres A.H.; Escudero E.M.; Martinez J.A.H.; Gomez J.G.; Hernandez M.S.	2018	https://dx.doi.org/10.1016/j.med.2018.05.004
Buruli ulcer, a prototype for ecosystem-related infection, caused by mycobacterium ulcerans	Zingue D.; Bouam A.; Tian R.B.D.; Drancourt M.	2018	https://dx.doi.org/10.1128/CMR.00045-17
Chronic Infections and the Hypothalamus-Pituitary-Adrenal Axis in the Context of Immune-Mediated Inflammation	Bottasso O.	2018	https://dx.doi.org/10.3233/NIB-170135
Comparative functional study of thioester-containing related proteins in the recently sequenced genome of Biomphalaria glabrata	Falade M.O.; Otarigho B.	2018
Comparative Molluscicidal and Schistosomicidal Potentiality of Two Solanum Species and Its Isolated Glycoalkaloids	Alsherbiny M.; El Badawy S.; Elbedewy H.; Ezzat S.; Elsakhawy F.; Abdel-Kawy M.	2018	https://dx.doi.org/10.4103/pr.pr_71_17
Career perspective: Kenneth J. Collins	Collins K.J.	2018	https://dx.doi.org/10.1186/s13728-017-0058-4
Spectrum of infectious diseases among newly arrived Eritrean refugees in Switzerland: a cross-sectional study	Chernet A.; Neumayr A.; Hatz C.; Kling K.; Sydow V.; Rentsch K.; Utzinger J.; Probst-Hensch N.; Marti H.; Nickel B.; Labhardt N.D.	2018	https://dx.doi.org/10.1007/s00038-017-1034-x
Global, regional, and national age-sex specifc mortality for 264 causes of death, 1980-2016: A systematic analysis for the Global Burden of Disease Study 2016	Naghavi M.; Abajobir A.A.; Abbafati C.; Abbas K.M.; Abd-Allah F.; Abera S.F.; Aboyans V.; Adetokunboh O.; Arnlov J.; Afshin A.; Agrawal A.; Kiadaliri A.A.; Ahmadi A.; Ahmed M.B.; Aichour A.N.; Aichour I.; Aichour M.T.E.; Aiyar S.; Al-Eyadhy A.; Alahdab F.; Al-Aly Z.; Alam K.; Alam N.; Alam T.; Alene K.A.; Ali S.D.; Alizadeh-Navaei R.; Alkaabi J.M.; Alkerwi A.; Alla F.; Allebeck P.; Allen C.; Al-R…	2017	https://dx.doi.org/10.1016/S0140-6736%2817%2932152-9
How can elispot add information to improve knowledge on tropical diseases?	Lima-Junior J.C.; Morgado F.N.; Conceicao-Silva F.	2017	https://dx.doi.org/10.3390/cells6040031
The neglected diseases: Will a 'new world order' reverse global gains?	Hotez P.J.	2017	https://dx.doi.org/10.1093/inthealth/ihx037
HDSS Profile: The Dande Health and Demographic Surveillance System (Dande HDSS, Angola)	Rosario E.V.N.; Costa D.; Francisco D.; Brito M.	2017	https://dx.doi.org/10.1093/ije/dyx072
Renewed push to strengthen vector control globally	Alonso P.; Engels D.; Reeder J.	2017	https://dx.doi.org/10.1016/S0140-6736%2817%2931376-4
Global, regional, and national disability-adjusted life-years (DALYs) for 333 diseases and injuries and healthy life expectancy (HALE) for 195 countries and territories, 1990-2016: A systematic analysis for the Global Burden of Disease Study 2016	Hay S.I.; Abajobir A.A.; Abate K.H.; Abbafati C.; Abbas K.M.; Abd-Allah F.; Abdulle A.M.; Abebo T.A.; Abera S.F.; Aboyans V.; Abu-Raddad L.J.; Ackerman I.N.; Adedeji I.A.; Adetokunboh O.; Afshin A.; Aggarwal R.; Agrawal S.; Agrawal A.; Kiadaliri A.A.; Ahmed M.B.; Aichour A.N.; Aichour I.; Aichour M.T.E.; Aiyar S.; Akinyemiju T.F.; Akseer N.; Al Lami F.H.; Alahdab F.; Al-Aly Z.; Alam K.; Alam N.; …	2017	https://dx.doi.org/10.1016/S0140-6736%2817%2932130-X
Elimination of Schistosoma mansoni in infected mice by slow release of artemisone	Gold D.; Alian M.; Domb A.; Karawani Y.; Jbarien M.; Chollet J.; Haynes R.K.; Wong H.N.; Buchholz V.; Greiner A.; Golenser J.	2017	https://dx.doi.org/10.1016/j.ijpddr.2017.05.002
Pyrimidine metabolism in schistosomes: A comparison with other parasites and the search for potential chemotherapeutic targets	el Kouni M.H.	2017	https://dx.doi.org/10.1016/j.cbpb.2017.07.001
Anaemia in pregnancy and associated factors: a cross sectional study of antenatal attendants at the Sunyani Municipal Hospital, Ghana	Anlaakuu P.; Anto F.	2017	https://dx.doi.org/10.1186/s13104-017-2742-2
Corrections: Epidemiological features of and changes in incidence of infectious diseases in China in the first decade after the SARS outbreak: an observational trend study (The Lancet Infectious Diseases (2017) 17(7) (716-725)(S147330991730227X)(10.1016/S	Anonymous.	2017	https://dx.doi.org/10.1016/S1473-3099%2817%2930231-1
Support for research towards understanding the population health vulnerabilities to vector-borne diseases: Increasing resilience under climate change conditions in Africa	Ramirez B.	2017	https://dx.doi.org/10.1186/s40249-017-0378-z
Arylmethylamino steroids as antiparasitic agents	Krieg R.; Jortzik E.; Goetz A.-A.; Blandin S.; Wittlin S.; Elhabiri M.; Rahbari M.; Nuryyeva S.; Voigt K.; Dahse H.-M.; Brakhage A.; Beckmann S.; Quack T.; Grevelding C.G.; Pinkerton A.B.; Schonecker B.; Burrows J.; Davioud-Charvet E.; Rahlfs S.; Becker K.	2017	https://dx.doi.org/10.1038/ncomms14478
Microbial pre-exposure and vectorial competence of Anopheles mosquitoes	Dieme C.; Rotureau B.; Mitri C.	2017	https://dx.doi.org/10.3389/fcimb.2017.00508
Acetylcholinesterase and Nicotinic Acetylcholine Receptors in Schistosomes and Other Parasitic Helminths	You H.; Liu C.; Du X.; McManus D.P.	2017	https://dx.doi.org/10.3390/molecules22091550
Delineation of potential urban urogenital schistosomiasis transmission areas in Osogbo, south-west Nigeria	Adeleke M.A.	2017	https://dx.doi.org/10.4314/njpar.v38i2.6
International adoption from Ethiopia: An overview of the health status at arrival in Belgium	Van Kesteren L.; Wojciechowski M.	2017	https://dx.doi.org/10.1080/17843286.2016.1258178
Controlled human infections: A report from the controlled human infection models workshop, Leiden University Medical Centre 4-6 May 2016	Roestenberg M.; Mo A.; Kremsner P.G.; Yazdanbakhsh M.	2017	https://dx.doi.org/10.1016/j.vaccine.2017.10.092
Diagnostic knowledge and skills of parasitic diseases based on competition of professional personnel in Jiangsu Province, China	Cao Y.-Y.; Zhu G.-D.; Gu Y.-P.; Xu X.-Z.; Jin X.-L.; Zhou H.-Y.; Wang J.; Liang Y.-S.; Yang K.; Cao J.	2017	https://dx.doi.org/10.16250/j.32.1374.2016212
Mobile phone and handheld microscopes for public health applications	Bogoch I.I.; Lundin J.; Lo N.C.; Andrews J.R.	2017	https://dx.doi.org/10.1016/S2468-2667%2817%2930120-2
Addressing vulnerability, building resilience: Community-based adaptation to vector-borne diseases in the context of global change	Bardosh K.L.; Ryan S.; Ebi K.; Welburn S.; Singer B.	2017	https://dx.doi.org/10.1186/s40249-017-0375-2
Tropical Parasitic Infections in Individuals Infected With HIV	Evans E.E.; Siedner M.J.	2017	https://dx.doi.org/10.1007/s40475-017-0130-6
Financial Incentives, Targeting, and Utilization of Child Health Services: Experimental Evidence from Zambia	Fink G.; Rockers P.C.	2017	https://dx.doi.org/10.1002/hec.3404
System pharmacogenomics application in infectious diseases	Mandlik V.; Kabra R.; Singh S.	2017	https://dx.doi.org/10.1093/bfgp/elx002
Vector control: time for a planetary health approach	The Lancet Global Health	2017	https://dx.doi.org/10.1016/S2214-109X%2817%2930185-7
Targeting the active sites of malarial proteases for antimalarial drug discovery: approaches, progress and challenges	Roy K.K.	2017	https://dx.doi.org/10.1016/j.ijantimicag.2017.04.006
Developing Research in Infectious and Tropical Diseases in Africa: The Paradigm of Senegal	Sokhna C.; Gaye O.; Doumbo O.	2017	https://dx.doi.org/10.1093/cid/cix347
Ecohealth research in Africa: Where from-Where to?	Bergquist R.; Brattig N.W.; Chimbari M.J.; Zinsstag J.; Utzinger J.	2017	https://dx.doi.org/10.1016/j.actatropica.2017.07.015
Risk factors for schistosomiasis transmission among school children in Gwanda district, Zimbabwe	Nyati-Jokomo Z.; Chimbari M.J.	2017	https://dx.doi.org/10.1016/j.actatropica.2017.03.033
Iron fortified complementary foods containing a mixture of sodium iron EDTA with either ferrous fumarate or ferric pyrophosphate reduce iron deficiency anemia in 12- to 36-month-old children in a malaria endemic setting: A secondary analysis of a cluster-	Glinz D.; Wegmuller R.; Ouattara M.; Diakite V.G.; Aaron G.J.; Hofer L.; Zimmermann M.B.; Adiossan L.G.; Utzinger J.; N'Goran E.K.; Hurrell R.F.	2017	https://dx.doi.org/10.3390/nu9070759
Every member of the kingdom Animalia is a potential vector of human pathogens	Patel S.	2017	https://dx.doi.org/10.1016/j.micpath.2017.05.013
Schistosoma, other helminth infections, and associated risk factors in preschool-aged children in urban Tanzania	Said K.; Hella J.; Knopp S.; Nassoro T.; Shija N.; Aziz F.; Mhimbira F.; Schindler C.; Mwingira U.; Mandalakas A.M.; Manji K.; Tanner M.; Utzinger J.; Fenner L.	2017	https://dx.doi.org/10.1371/journal.pntd.0006017
Zika virus: An updated review of competent or naturally infected mosquitoes	Epelboin Y.; Talaga S.; Epelboin L.; Dusfour I.	2017	https://dx.doi.org/10.1371/journal.pntd.0005933
Kikuchi-Fujimoto disease: An unusual presentation of meningitis in a returning traveller	Trivedi N.D.; Parsons A.S.	2017	https://dx.doi.org/10.1136/bcr-2017-221422
Screening the medicines for malaria venture pathogen box across multiple pathogens reclassifies starting points for open-source drug discovery	Duffy S.; Sykes M.L.; Jones A.J.; Shelper T.B.; Simpson M.; Lang R.; Poulsen S.-A.; Sleebs B.E.; Avery V.M.	2017	https://dx.doi.org/10.1128/AAC.00379-17
Hepatosplenic schistosomiasis: Playing hide-And-seek with an elusive parasite	Baekby M.; Glerup H.; Stribolt K.; Tarp B.	2017	https://dx.doi.org/10.1136/bcr-2017-219437
Anemia and growth retardation associated with Schistosoma haematobium infection in Mali: A possible subtle impact of a neglected tropical disease	Stecher C.W.; Sacko M.; Madsen H.; Wilson S.; Wejse C.; Keita A.D.; Landoure A.; Traore M.S.; Kallestrup P.; Petersen E.; Vennervald B.	2017	https://dx.doi.org/10.1093/trstmh/trx037
The global diabetes epidemic: what does it mean for infectious diseases in tropical countries?	van Crevel R.; van de Vijver S.; Moore D.A.J.	2017	https://dx.doi.org/10.1016/S2213-8587%2816%2930081-X
Novel carbazole aminoalcohols as inhibitors of beta-hematin formation: Antiplasmodial and antischistosomal activities	Wang W.; Li Q.; Wei Y.; Xue J.; Sun X.; Yu Y.; Chen Z.; Li S.; Duan L.	2017	https://dx.doi.org/10.1016/j.ijpddr.2017.03.007
Oncogenic spiral by infectious pathogens: Cooperation of multiple factors in cancer development	Yasunaga J.-I.; Matsuoka M.	2018	https://dx.doi.org/10.1111/cas.13443
Neglected tropical diseases in Brazilian children and adolescents: Data analysis from 2009 to 2013	Brandao E.; Romero S.; da Silva M.A.L.; Santos F.L.N.	2017	https://dx.doi.org/10.1186/s40249-017-0369-0
Parasitology should not be abandoned: Data from outpatient parasitological testing in Guangdong, China	Song L.-G.; Zheng X.-Y.; Lin D.-T.; Wang G.-X.; Wu Z.-D.	2017	https://dx.doi.org/10.1186/s40249-017-0332-0
Parasitic infections in pregnancy decrease placental transfer of antipneumococcus antibodies	McKittrick N.D.; Vu D.M.; Malhotra I.; King C.H.; Mutuku F.; LaBeaud A.D.	2017	https://dx.doi.org/10.1128/CVI.00039-17
What do we know about the role of regulatory B cells (Breg) during the course of infection of two major parasitic diseases, malaria and leishmaniasis?	Soares R.R.; Antinarelli L.M.R.; Abramo C.; Macedo G.C.; Coimbra E.S.; Scopel K.K.G.	2017	https://dx.doi.org/10.1080/20477724.2017.1308902
Distribution and phylogeny of Wolbachia strains in wild mosquito populations in Sri Lanka	Nugapola N.W.N.P.; De Silva W.A.P.P.; Karunaratne S.H.P.P.	2017	https://dx.doi.org/10.1186/s13071-017-2174-9
Upon entering an age of global ivermectin-based integrated mass drug administration for neglected tropical diseases and malaria	Richards F.O.	2017	https://dx.doi.org/10.1186/s12936-017-1830-z
Ivermectin and malaria control	Omura S.; Crump A.	2017	https://dx.doi.org/10.1186/s12936-017-1825-9
Mosquitoes (Diptera: Culicidae) in Mauritania: A review of their biodiversity, distribution and medical importance	Mint Mohamed Lemine A.; Ould Lemrabott M.A.; Hasni Ebou M.; Mint Lekweiry K.; Ould Ahmedou Salem M.S.; Ould Brahim K.; Ouldabdallahi Moukah M.; Ould Bouraya I.N.; Brengues C.; Trape J.-F.; Basco L.; Bogreau H.; Simard F.; Faye O.; Ould Mohamed Salem Boukhary A.	2017	https://dx.doi.org/10.1186/s13071-017-1978-y
Anti-parasitic antibodies from phage display	Goulart L.R.; da S. Ribeiro V.; Costa-Cruz J.M.	2017	https://dx.doi.org/10.1007/978-3-319-72077-7_8
Prevalence of urinary schistosomiasis in migrants in Apulia, a region of southern Italy, in the years 2006-2016	Brindicci G.; Santoro C.R.; De Laurentiis V.; Capolongo C.; Solarino M.E.; Papagni R.; Ciraci E.; Gatti P.; Loconsole D.; Monno R.; Monno L.; Miragliotta G.; Angarano G.	2017	https://dx.doi.org/10.1155/2017/8257310
The spectrum of care for pediatric refugees and asylum seekers at a tertiary health care facility in Switzerland in 2015	Pohl C.; Mack I.; Schmitz T.; Ritz N.	2017	https://dx.doi.org/10.1007/s00431-017-3014-9
Study roadmap for high-throughput development of easy to use and affordable biomarkers as diagnostics for tropical diseases: A focus on malaria and schistosomiasis	Kassegne K.; Zhang T.; Chen S.-B.; Xu B.; Dang Z.-S.; Deng W.-P.; Abe E.M.; Shen H.-M.; Hu W.; Guyo T.G.; Nwaka S.; Chen J.-H.; Zhou X.-N.	2017	https://dx.doi.org/10.1186/s40249-017-0344-9
The Golden Age of parasitology-1875-1925: The Scottish contributions	Cox F.E.G.	2017	https://dx.doi.org/10.1017/S0031182016001566
Inside Doctor Livingstone: A Scottish icon's encounter with tropical disease	Barrett M.P.; Giordani F.	2017	https://dx.doi.org/10.1017/S003118201600202X
Pregnancy and tropical parasitic infections	Karasahin K.E.; Ozturk M.; Alanbay I.; Firatligil F.B.	2017	https://dx.doi.org/10.16948/zktipb.285199
Morbidity among Israeli paediatric travellers	Rabinowicz S.; Schwartz E.	2017	https://dx.doi.org/10.1093/jtm/tax062
Herbal medicine in the treatment of poverty associated parasitic diseases: A case of sub-Saharan Africa	Mwangi V.I.; Mumo R.M.; Nyachieo A.; Onkoba N.	2017	https://dx.doi.org/10.1016/j.hermed.2017.03.002
Loop-mediated isothermal amplification (LAMP): A rapid molecular diagnosis technique for detection of human pathogens	Chakraborty G.; Karunasagar I.; Chakraborty A.	2017
Histopathology of parasitic infections of the lung	Boland J.M.; Pritt B.S.	2017	https://dx.doi.org/10.1053/j.semdp.2017.06.004
The Lives Saved Tool (LiST) as a model for prevention of anemia in women of reproductive age	Heidkamp R.; Guida R.; Phillips E.; Clermont A.	2017	https://dx.doi.org/10.3945/jn.117.252429
Molecular characterization of novel mosquito-borne Rickettsia spp. from mosquitoes collected at the Demilitarized Zone of the Republic of Korea	Maina A.N.; Klein T.A.; Kim H.-C.; Chong S.-T.; Yang Y.; Mullins K.; Jiang J.; St. John H.; Jarman R.G.; Hang J.; Richards A.L.	2017	https://dx.doi.org/10.1371/journal.pone.0188327
For sale: FDA priority review vouchers	Baker D.E.	2017	https://dx.doi.org/10.1177/0018578717715330
Reducing major risk factors for chronic kidney disease	Luyckx V.A.; Tuttle K.R.; Garcia-Garcia G.; Gharbi M.B.; Heerspink H.J.L.; Johnson D.W.; Liu Z.-H.; Massy Z.A.; Moe O.; Nelson R.G.; Sola L.; Wheeler D.C.; White S.L.	2017	https://dx.doi.org/10.1016/j.kisu.2017.07.003
Travel medicine in primary health care	Korzeniewski K.	2017	https://dx.doi.org/10.5114/fmpcr.2017.69295
Venezuela and its rising vector-borne neglected diseases	Hotez P.J.; Basanez M.-G.; Acosta-Serrano A.; Grillet M.E.	2017	https://dx.doi.org/10.1371/journal.pntd.0005423
The fight against multidrug-resistant bacteria	Weinrauch L.A.; D'Elia J.A.	2017	https://dx.doi.org/10.7326/L16-0583
Infectious Diseases of Poverty, the first five years	Wang W.; Chen J.; Sheng H.-F.; Wang N.-N.; Yang P.; Zhou X.-N.; Bergquist R.	2017	https://dx.doi.org/10.1186/s40249-017-0310-6
Susceptibility testing of medically important parasites	Bayih A.G.; Debnath A.; Mitre E.; Huston C.D.; Laleu B.; Leroy D.; Blasco B.; Campo B.; Wells T.N.C.; Willis P.A.; Sjo P.; Van Voorhis W.C.; Pillai D.R.	2017	https://dx.doi.org/10.1128/CMR.00111-16
Health research and safeguards: The South African journey	Dhai A.	2017	http://dx.doi.org/10.7196/SAMJ.2017.v107i5.12435
Feeding behavior of Mimomyia (Etorleptiomyia) luzonensis (Ludlow, 1905) (Diptera, Culicidae) in Peninsular Malaysia	Braima K.A.; Muslimin M.; M. Ghazali A.-R.; Wan-Nor F.; Wilson J.J.; Jeffery J.; Abdul-Aziz N.M.	2017	https://dx.doi.org/10.1016/j.actatropica.2017.03.025
Structure and kinetics assays of recombinant Schistosoma mansoni dihydrofolate reductase	Serrao V.H.B.; Romanello L.; Cassago A.; de Souza J.R.T.; Cheleski J.; DeMarco R.; Brandao-Neto J.; Pereira H.D.	2017	https://dx.doi.org/10.1016/j.actatropica.2017.03.007
Nanopharmaceuticals as a solution to neglected diseases: Is it possible?	Islan G.A.; Duran M.; Cacicedo M.L.; Nakazato G.; Kobayashi R.K.T.; Martinez D.S.T.; Castro G.R.; Duran N.	2017	https://dx.doi.org/10.1016/j.actatropica.2017.02.019
Parasite Killers	Camejo A.	2017	https://dx.doi.org/10.1016/j.pt.2017.01.005
Effect of clinically approved HDAC inhibitors on Plasmodium, Leishmania and Schistosoma parasite growth	Chua M.J.; Arnold M.S.J.; Xu W.; Lancelot J.; Lamotte S.; Spath G.F.; Prina E.; Pierce R.J.; Fairlie D.P.; Skinner-Adams T.S.; Andrews K.T.	2017	https://dx.doi.org/10.1016/j.ijpddr.2016.12.005
Lysine Deacetylase Inhibitors in Parasites: Past, Present, and Future Perspectives	Hailu G.S.; Robaa D.; Forgione M.; Sippl W.; Rotili D.; Mai A.	2017	https://dx.doi.org/10.1021/acs.jmedchem.6b01595
Pneumococcal vaccine response after exposure to parasites in Utero, in infancy, or mid-childhood	Singer M.N.; Heath C.; Muinde J.; Gildengorin V.; Mutuku F.M.; Vu D.; Mukoko D.; King C.L.; Malhotra I.J.; King C.H.; LaBeaud A.D.	2017	https://dx.doi.org/10.1542/peds.2016-2781
Epidemiological features of and changes in incidence of infectious diseases in China in the first decade after the SARS outbreak: an observational trend study	Yang S.; Wu J.; Ding C.; Cui Y.; Zhou Y.; Li Y.; Deng M.; Wang C.; Xu K.; Ren J.; Ruan B.; Li L.	2017	https://dx.doi.org/10.1016/S1473-3099%2817%2930227-X
The capacity of diagnostic laboratories in Kenya for detecting infectious diseases	Slotved H.-C.; Yatich K.K.; Sam S.O.; Ndhine E.O.	2017	https://dx.doi.org/10.1186/s41182-017-0049-6
Ivermectin: Enigmatic multifaceted 'wonder' drug continues to surprise and exceed expectations	Crump A.	2017	https://dx.doi.org/10.1038/ja.2017.11
Efficacy of artesunate against parasitic nematode	Lalchhandama K.	2017
Novel synthetic compounds with endoperoxide structure damage juvenile stage of Schistosoma mansoni by targeting lysosome-like organelles	Yamabe M.; Kumagai T.; Shimogawara R.; Blay E.A.; Hino A.; Ichimura K.; Sato A.; Kim H.-S.; Ohta N.	2017	https://dx.doi.org/10.1016/j.parint.2016.10.013
Nanotechnology-Based Approaches in Pediatric Parasitic Infections	Nawaz M.	2017	https://dx.doi.org/10.1055/s-0037-1603497
Hydrophilic nanosilica as a new larvicidal and molluscicidal agent for controlling of major infectious diseases in Egypt	Attia M.M.; Soliman S.M.; Khalf M.A.	2017	https://dx.doi.org/10.14202/vetworld.2017.1046-1051
Targeting proteasomes in infectious organisms to combat disease	Bibo-Verdugo B.; Jiang Z.; Caffrey C.R.; O'Donoghue A.J.	2017	https://dx.doi.org/10.1111/febs.14029
Multiplex serologic assessment of schistosomiasis in Western Kenya: Antibody responses in preschool aged children as a measure of reduced transmission	Won K.Y.; Kanyi H.M.; Mwende F.M.; Wiegand R.E.; Goodhew E.B.; Priest J.W.; Lee Y.-M.; Njenga S.M.; Secor W.E.; Lammie P.J.; Odiere M.R.	2017	https://dx.doi.org/10.4269/ajtmh.16-0665
Urogenital schistosomiasis during pregnancy is associated with low birth weight delivery: analysis of a prospective cohort of pregnant women and their offspring in Gabon	Mombo-Ngoma G.; Honkpehedji J.; Basra A.; Mackanga J.R.; Zoleko R.M.; Zinsou J.; Agobe J.C.D.; Lell B.; Matsiegui P.-B.; Gonzales R.; Agnandji S.T.; Yazdanbakhsh M.; Menendez C.; Kremsner P.G.; Adegnika A.A.; Ramharter M.	2017	https://dx.doi.org/10.1016/j.ijpara.2016.11.001
Biomarker metabolite signatures pave the way for electronic-nose applications in early clinical disease diagnoses	Wilson A.D.	2017	https://dx.doi.org/10.2174/2213235X04666160728161251
The impact of prenatal exposure to parasitic infections and to anthelminthic treatment on antibody responses to routine immunisations given in infancy: Secondary analysis of a randomised controlled trial	Nash S.; Mentzer A.J.; Lule S.A.; Kizito D.; Smits G.; van der Klis F.R.M.; Elliott A.M.	2017	https://dx.doi.org/10.1371/journal.pntd.0005213
Distribution and abundance of key vectors of Rift Valley fever and other arboviruses in two ecologically distinct counties in Kenya	Sang R.; Arum S.; Chepkorir E.; Mosomtai G.; Tigoi C.; Sigei F.; Lwande O.W.; Landmann T.; Affognon H.; Ahlm C.; Evander M.	2017	https://dx.doi.org/10.1371/journal.pntd.0005341
A low technology emanator treated with the volatile pyrethroid transfluthrin confers long term protection against outdoor biting vectors of lymphatic filariasis, arboviruses and malaria	Ogoma S.B.; Mmando A.S.; Swai J.K.; Horstmann S.; Malone D.; Killeen G.F.	2017	https://dx.doi.org/10.1371/journal.pntd.0005455
Avian and simian malaria: do they have a cancer connection?	Ward M.; Benelli G.	2017	https://dx.doi.org/10.1007/s00436-016-5352-3
Asymptomatic malaria and its challenges in the malaria elimination program in Iran: A systematic review	Hassanpour G.; Mohebali M.; Zeraati H.; Raeisi A.; Keshavarz H.	2017
Epidemiological profile of infectious diseases in Venezuela	Chacin-Bonilla L.	2017
Defining micro-epidemiology for malaria elimination: systematic review and meta-analysis	Bannister-Tyrrell M.; Verdonck K.; Hausmann-Muela S.; Gryseels C.; Muela Ribera J.; Peeters Grietens K.	2017	https://dx.doi.org/10.1186/s12936-017-1792-1
Two-stage isothermal enzymatic amplification for concurrent multiplex molecular detection	Song J.; Liu C.; Mauk M.G.; Rankin S.C.; Lok J.B.; Greenberg R.M.; Bau H.H.	2017	https://dx.doi.org/10.1373/clinchem.2016.263665
Schistosoma hemozoin and its possible roles	Xiao S.-H.; Sun J.	2017	https://dx.doi.org/10.1016/j.ijpara.2016.10.005
The pharmacological activities and mechanisms of artemisinin and its derivatives: a systematic review	Dai Y.-F.; Zhou W.-W.; Meng J.; Du X.-L.; Sui Y.-P.; Dai L.; Wang P.-Q.; Huo H.-R.; Sui F.	2017	https://dx.doi.org/10.1007/s00044-016-1778-5
Ocular parasitoses: A comprehensive review	Padhi T.R.; Das S.; Sharma S.; Rath S.; Tripathy D.; Panda K.G.; Basu S.; Besirli C.G.	2017	https://dx.doi.org/10.1016/j.survophthal.2016.09.005
Hybrid compounds as direct multitarget ligands: A review	Pedrosa M.O.; da Cruz R.M.D.; Viana J.O.; de Moura R.O.; Ishiki H.M.; Filho J.M.B.; Diniz M.F.F.M.; Scotti M.T.; Scotti L.; Junior F.J.B.M.	2017	https://dx.doi.org/10.2174/1568026616666160927160620
Leptomonas seymouri and Crithidia fasciculata exoantigens can discriminate human cases of visceral leishmaniasis from American tegumentary leishmaniasis ones	Kesper N.; Teixeira M.M.G.; Lindoso J.A.L.; Barbieri C.L.; Umezawa E.S.	2017	https://dx.doi.org/10.1590/s1678-9946201759001
The Australasian Society for Infectious Diseases and Refugee Health Network of Australia recommendations for health assessment for people from refugee-like backgrounds: An abridged outline	Chaves N.J.; Paxton G.A.; Biggs B.-A.; Thambiran A.; Gardiner J.; Williams J.; Smith M.M.; Davis J.S.	2017	https://dx.doi.org/10.5694/mja16.00826
Diterpenes as lead molecules against neglected tropical diseases	Barros de Alencar M.V.O.; de Castro e Sousa J.M.; Rolim H.M.L.; de Medeiros M.D.G.F.; Cerqueira G.S.; de Castro Almeida F.R.; Cito A.M.D.G.L.; Ferreira P.M.P.; Lopes J.A.D.; de Carvalho Melo-Cavalcante A.A.; Islam M.T.	2017	https://dx.doi.org/10.1002/ptr.5749
Disappearance of An. minimus and An. dirus from certain malaria endemic areas of Assam, India	Yadav K.; Dhiman S.; Rabha B.; Goswami D.; Saikia P.K.; Veer V.	2017
The effects of phosphanegold(I) thiolates on the biological properties of Acanthamoeba castellanii belonging to the T4 genotype	Siddiqui R.; Abjani F.; Yeo C.I.; Tiekink E.R.T.; Khan N.A.	2017	https://dx.doi.org/10.1186/s12952-017-0070-7
Protective capacity of cercarial transformation fluid alone or in combination with crude cercarial antigen against challenge infections of Schistosoma mansoni in mice	El Azzouni M.Z.; Mady R.F.; Gaafar M.R.; Arafa F.M.; Elhadidi A.	2017	https://dx.doi.org/10.1017/S0022149X1600002X
A lipidomic concept in infectious diseases	Koriem K.M.M.	2017	https://dx.doi.org/10.1016/j.apjtb.2016.12.010
Socio-ecological dynamics and challenges to the governance of Neglected Tropical Disease control	Michael E.; Madon S.	2017	https://dx.doi.org/10.1186/s40249-016-0235-5
Coinfection with Schistosoma haematobium and Plasmodium falciparum and Anaemia Severity among Pregnant Women in Munyenge, Mount Cameroon Area: A Cross-Sectional Study	Anchang-Kimbi J.K.; Elad D.M.; Sotoing G.T.; Achidi E.A.	2017	https://dx.doi.org/10.1155/2017/6173465
Parasite Infection, Carcinogenesis and Human Malignancy	van Tong H.; Brindley P.J.; Meyer C.G.; Velavan T.P.	2017	https://dx.doi.org/10.1016/j.ebiom.2016.11.034
Travel-Related Parasitic Infections in Travellers to Southeast Asia and Western Pacific Countries	Akdur Ozturk E.; Unver A.	2017	https://dx.doi.org/10.5152/tpd.2017.5307
Coinfection of intestinal schistosomiasis and malaria and association with haemoglobin levels and nutritional status in school children in Mara region, Northwestern Tanzania: a cross-sectional exploratory study	Kinung'hi S.M.; Mazigo H.D.; Dunne D.W.; Kepha S.; Kaatano G.; Kishamawe C.; Ndokeji S.; Angelo T.; Nuwaha F.	2017	https://dx.doi.org/10.1186/s13104-017-2904-2
Ultrastructural changes of kidney in Schistosoma mansoni-infected mice	Eid R.A.; Al-Shraim M.; El-Sayed F.; Radad K.	2017	https://dx.doi.org/10.1080/01913123.2017.1349851
Demography, maternal health and the epidemiology of malaria and other major infectious diseases in the rural department Tsamba-Magotsi, Ngounie Province, in central African Gabon	Manego R.Z.; Mombo-Ngoma G.; Witte M.; Held J.; Gmeiner M.; Gebru T.; Tazemda B.; Mischlinger J.; Groger M.; Lell B.; Adegnika A.A.; Agnandji S.T.; Kremsner P.G.; Mordmuller B.; Ramharter M.; Matsiegui P.B.	2017	https://dx.doi.org/10.1186/s12889-017-4045-x
Predictors of anemia in women of reproductive age: Biomarkers Reflecting Inflammation and Nutritional Determinants of Anemia (BRINDA) project	Wirth J.P.; Woodruff B.A.; Engle-Stone R.; Namaste S.M.; Temple V.J.; Petry N.; Macdonald B.; Suchdev P.S.; Rohner F.; Aaron G.J.	2017	https://dx.doi.org/10.3945/ajcn.116.143073
Parasitic infections and maternal anaemia among expectant mothers in the Dangme East District of Ghana	Tay S.C.; Nani E.A.; Walana W.	2017	https://dx.doi.org/10.1186/s13104-016-2327-5
Assessment of burden of Malaria in Gwanda district, Zimbabwe, using the disability adjusted life years	Gunda R.; Chimbari M.J.; Mukaratirwa S.	2016	https://dx.doi.org/10.3390/ijerph13020244
An extensive burden of giardiasis associated with intestinal schistosomiasis and anaemia in school children on the shoreline of Lake Albert, Uganda	Al-Shehri H.; Stanton M.C.; LaCourse J.E.; Atuhaire A.; Arinaitwe M.; Wamboko A.; Adriko M.; Kabatereine N.B.; Stothard J.R.	2016	https://dx.doi.org/10.1093/trstmh/trw072
Cause-specific mortality for 240 causes in China during 1990-2013: A systematic subnational analysis for the Global Burden of Disease Study 2013	Zhou M.; Wang H.; Zhu J.; Chen W.; Liu S.; Li Y.; Wang L.; Liu Y.; Yin P.; Liu J.; Yu S.; Tan F.; Barber R.M.; Coates M.M.; Dicker D.; Fraser M.; Gonzalez-Medina D.; Hamavid H.; Hao Y.; Hu G.; Jiang G.; Kan H.; Lopez A.D.; Phillips M.R.; She J.; Vos T.; Wan X.; Xu G.; Yan L.L.; Yu C.; Zhao Y.; Zheng Y.; Zou X.; Naghavi M.; Wang Y.; Murray C.J.L.; Yang G.; Liang X.	2016	https://dx.doi.org/10.1016/S0140-6736%2815%2900551-6
Comparative performance of three experimental hut designs for measuring malaria vector responses to insecticides in Tanzania	Massue D.J.; Kisinza W.N.; Malongo B.B.; Mgaya C.S.; Bradley J.; Moore J.D.; Tenu F.F.; Moore S.J.	2016	https://dx.doi.org/10.1186/s12936-016-1221-x
Rapid and high throughput molecular identification of diverse mosquito species by high resolution melting analysis	Ajamma Y.U.; Mararo E.; Omondi D.; Onchuru T.; Muigai A.W.T.; Masiga D.; Villinger J.	2016	https://dx.doi.org/10.12688/F1000RESEARCH.9224.1
A review of reverse vaccinology approaches for the development of vaccines against ticks and tick borne diseases	Lew-Tabor A.E.; Rodriguez Valle M.	2016	https://dx.doi.org/10.1016/j.ttbdis.2015.12.012
Yeast-based systems for tropical disease drug discovery	Balana-Fouce R.; Reguera R.M.	2016	https://dx.doi.org/10.1517/17460441.2016.1160052
Advances in research of stem cell therapy for human parasitic diseases: A review	Li W.-H.; Wang P.	2016	https://dx.doi.org/10.16250/j.32.1374.2016234
Analysis of results of technique competition for parasitic disease diagnosis in Class A tertiary hospitals in Jiangxi Province, 2015	Xie S.-Y.; Jiang W.-S.; Gong Y.-F.; Li D.; Hu F.; Hang C.-Q.; Lan W.-M.; Zeng X.-J.	2016	https://dx.doi.org/10.16250/j.32.1374.2016093
Taking a swipe at Africa's epilepsy	Burton A.	2016	https://dx.doi.org/10.1016/S1474-4422%2816%2930133-8
Analysis of highly cited papers related to malaria in Chinese journals from 2006 to 2013	Deng Y.; Mo J.-Y.; Li J.	2016	https://dx.doi.org/10.16250/j.32.1374.2015204
The proportion of anemia associated with iron deficiency in low, medium, and high human development index countries: A systematic analysis of national surveys	Petry N.; Olofin I.; Hurrell R.F.; Boy E.; Wirth J.P.; Moursi M.; Angel M.D.; Rohner F.	2016	https://dx.doi.org/10.3390/nu8110693
Screening of parasitic diseases in the asymptomatic immigrant population	Goterris L.; Bocanegra C.; Serre-Delcor N.; Moure Z.; Trevino B.; Zarzuela F.; Espasa M.; Sulleiro E.	2016	https://dx.doi.org/10.1016/S0213-005X%2816%2930216-6
Clinical and non-clinical safety of artemisinin derivatives in pregnancy	Gomes C.; Boareto A.C.; Dalsenter P.R.	2016	https://dx.doi.org/10.1016/j.reprotox.2016.08.003
Use of immunoblotting in testing Madurella mycetomatis specific antigen	ELbadawi H.S.; Mahgoub E.; Mahmoud N.; Fahal A.H.	2016	https://dx.doi.org/10.1093/trstmh/trw023
Spectrum of kidney diseases in Africa: Malaria, schistosomiasis, sickle cell disease, and toxins	Arogundade F.A.; Hassan M.O.; Omotoso B.A.; Oguntola S.O.; Okunola O.O.; Sanusi A.A.; Akinsola A.	2016	https://dx.doi.org/10.5414/CNP86S120
Sources of variation in under-5 mortality across sub-Saharan Africa: a spatial analysis	Burke M.; Heft-Neal S.; Bendavid E.	2016	https://dx.doi.org/10.1016/S2214-109X%2816%2930212-1
Defining the targets of antiparasitic compounds	Skinner-Adams T.S.; Sumanadasa S.D.M.; Fisher G.M.; Davis R.A.; Doolan D.L.; Andrews K.T.	2016	https://dx.doi.org/10.1016/j.drudis.2016.01.002
Platelets and their immune role in anti-infective immunity	Garraud O.; Cognasse F.; Hamzeh-Cognasse H.; Pozzetto B.	2016	https://dx.doi.org/10.2217/fmb.15.146
IgE and mast cells in host defense against parasites and venoms	Mukai K.; Tsai M.; Starkl P.; Marichal T.; Galli S.J.	2016	https://dx.doi.org/10.1007/s00281-016-0565-1
Role of basophils in protective immunity to parasitic infections	Eberle J.U.; Voehringer D.	2016	https://dx.doi.org/10.1007/s00281-016-0563-3
Translational Activities to Enable NTD Vaccines	Gray S.A.; Coler R.N.; Carter D.; Siddiqui A.A.	2016	https://dx.doi.org/10.1016/bs.pmbts.2016.05.004
Screening for infectious diseases among unaccompanied minor refugees in Berlin, 2014-2015	Theuring S.; Friedrich-Janicke B.; Portner K.; Trebesch I.; Durst A.; Dieckmann S.; Steiner F.; Harms G.; Mockenhaupt F.P.	2016	https://dx.doi.org/10.1007/s10654-016-0187-x
Immunomic approaches for antigen discovery of human parasites	Kassegne K.; Abe E.M.; Chen J.-H.; Zhou X.-N.	2016	https://dx.doi.org/10.1080/14789450.2016.1252675
Searching for putative avian malaria vectors in a Seasonally Dry Tropical Forest in Brazil	Ferreira F.C.; Rodrigues R.A.; Sato Y.; Borges M.A.Z.; Braga E.M.	2016	https://dx.doi.org/10.1186/s13071-016-1865-y
Epidemiology of Plasmodium and helminth coinfection and possible reasons for heterogeneity	Degarege A.; Erko B.	2016	https://dx.doi.org/10.1155/2016/3083568
Typical 2-Cys peroxiredoxins in human parasites: Several physiological roles for a potential chemotherapy target This paper is dedicated to our beloved colleague Prof. Donatella Barra, deceased 28 September 2014	Angelucci F.; Miele A.E.; Ardini M.; Boumis G.; Saccoccia F.; Bellelli A.	2016	https://dx.doi.org/10.1016/j.molbiopara.2016.03.005
Modulation of liver tolerance by conventional and nonconventional antigen-presenting cells and regulatory immune cells	Horst A.K.; Neumann K.; Diehl L.; Tiegs G.	2016	https://dx.doi.org/10.1038/cmi.2015.112
delta-Cadinene, calarene and delta-4-carene from kadsura heteroclita essential oil as novel larvicides against malaria, dengue and filariasis mosquitoes	Govindarajan M.; Rajeswary M.; Benelli G.	2016	http://dx.doi.org/10.2174/1386207319666160506123520
Parasite Cathepsin D-Like Peptidases and Their Relevance as Therapeutic Targets	Sojka D.; Hartmann D.; Bartosova-Sojkova P.; Dvorak J.	2016	https://dx.doi.org/10.1016/j.pt.2016.05.015
Can hemozoin alone cause host anaemia?	Sun J.; Wang S.-W.; Jin C.-L.; Zeng X.-L.; Piao X.-Y.; Bai L.; Tang D.-L.; Ji C.-L.	2016	https://dx.doi.org/10.1007/s00436-016-5252-6
Zika virus, vectors, reservoirs, amplifying hosts, and their potential to spread worldwide: What we know and what we should investigate urgently	Vorou R.	2016	https://dx.doi.org/10.1016/j.ijid.2016.05.014
Public health structures attendance during the Ebola outbreak in Gueckedou, Guinea	Moisan F.; Traore A.; Zoumanigui D.; Feindouno J.Y.; Sagno A.M.; Mollet T.; Bruyand M.	2016	https://dx.doi.org/10.1017/S0950268816000728
Ultrasonography of gallbladder abnormalities due to schistosomiasis	Richter J.; Azoulay D.; Dong Y.; Holtfreter M.C.; Akpata R.; Calderaro J.; El-Scheich T.; Breuer M.; Neumayr A.; Hatz C.; Kircheis G.; Botelho M.C.; Dietrich C.F.	2016	https://dx.doi.org/10.1007/s00436-016-5116-0
Identification of blood meals from potential arbovirus mosquito vectors in the peruvian amazon basin	Palermo P.M.; Aguilar P.V.; Sanchez J.F.; Zorrilla V.; Flores-Mendoza C.; Huayanay A.; Guevara C.; Lescano A.G.; Halsey E.S.	2016	https://dx.doi.org/10.4269/ajtmh.16-0167
Imported disease screening prior to chemotherapy and bone marrow transplantation for oncohematological malignancies	Sanchez-Montalva A.; Salvador F.; Ruiz-Camps I.; Barba P.; Valcarcel D.; Sulleiro E.; Sanz-Garcia E.; Molina I.	2016	https://dx.doi.org/10.4269/ajtmh.16-0458
Ximenia caffra Sond. (Ximeniaceae) in sub-Saharan Africa: A synthesis and review of its medicinal potential	Maroyi A.	2016	https://dx.doi.org/10.1016/j.jep.2016.02.052
Protective effect of chronic schistosomiasis in baboons coinfected with Schistosoma mansoni and Plasmodium knowlesi	Nyakundi R.K.; Nyamongo O.; Maamun J.; Akinyi M.; Mulei I.; Farah I.O.; Blankenship D.; Grimberg B.; Hau J.; Malhotra I.; Ozwara H.; King C.L.; Kariuki T.M.	2016	https://dx.doi.org/10.1128/IAI.00490-15
Current Trend of Drug Development for Neglected Tropical Diseases (NTDs)	Kita K.	2016	https://dx.doi.org/10.1248/yakushi.15-00233-1
Elevated values of clinically relevant transferases induced by imported infectious diseases: A controlled cross-sectional study of 14,559 diseased German travelers returning from the tropics and subtropics	Herbinger K.-H.; Hanus I.; Felbinger T.W.; Weber C.; Beissner M.; Von Sonnenburg F.; Loscher T.; Bretzel G.; Nothdurft H.D.; Hoelscher M.; Alberer M.	2016	https://dx.doi.org/10.4269/ajtmh.16-0224
Associations between Helminth Infections, Plasmodium falciparum Parasite Carriage and Antibody Responses to Sexual and Asexual Stage Malarial Antigens	Ateba-Ngoa U.; Jones S.; Zinsou J.F.; Honkpehedji J.; Adegnika A.A.; Agobe J.-C.D.; Massinga-Loembe M.; Mordmuller B.; Bousema T.; Yazdanbakhsh M.	2016	https://dx.doi.org/10.4269/ajtmh.15-0703
Prospects, drawbacks and future needs of xenomonitoring for the endpoint evaluation of lymphatic filariasis elimination programs in Africa	Okorie P.N.; De Souza D.K.	2016	https://dx.doi.org/10.1093/trstmh/trv104
Community attitudes toward mass drug administration for control and elimination of neglected tropical diseases after the 2014 outbreak of ebola virus disease in Lofa County, Liberia	Bogus J.; Gankpala L.; Fischer K.; Krentel A.; Weil G.J.; Fischer P.U.; Kollie K.; Bolay F.K.	2016	https://dx.doi.org/10.4269/ajtmh.15-0591
Infectious Diseases of Poverty in Children: A Tale of Two Worlds	Hansen C.; Paintsil E.	2016	https://dx.doi.org/10.1016/j.pcl.2015.08.002
New vaccines for the world's poorest people	Hotez P.J.; Bottazzi M.E.; Strych U.	2016	https://dx.doi.org/10.1146/annurev-med-051214-024241
Antischistosomal activity of artemisinin derivatives in vivo and in patients	Saeed M.E.M.; Krishna S.; Greten H.J.; Kremsner P.G.; Efferth T.	2016	https://dx.doi.org/10.1016/j.phrs.2016.02.017
Human anthelminthic vaccines: Rationale and challenges	Hotez P.J.; Strych U.; Lustigman S.; Bottazzi M.E.	2016	https://dx.doi.org/10.1016/j.vaccine.2016.03.112
Epidemiological features and effectiveness of schistosomiasis control programme in mountainous and hilly region of The People's Republic of China	Liu Y.; Zhou Y.-B.; Li R.-Z.; Wan J.-J.; Yang Y.; Qiu D.-C.; Zhong B.	2016	https://dx.doi.org/10.1016/bs.apar.2016.02.019
Histo-blood group glycans in the context of personalized medicine	Dotz V.; Wuhrer M.	2016	https://dx.doi.org/10.1016/j.bbagen.2015.12.026
Immunomics: A 21st century approach to vaccine development for complex pathogens	De Sousa K.P.; Doolan D.L.	2016	https://dx.doi.org/10.1017/S0031182015001079
Welcome to the CRISPR zoo	Reardon S.	2016	https://dx.doi.org/10.1038/531160a
Species composition and habitat characterization of mosquito (Diptera: Culicidae) larvae in semi-urban areas of Dhaka, Bangladesh	Bashar K.; Rahman M.S.; Nodi I.J.; Howlader A.J.	2016	https://dx.doi.org/10.1080/20477724.2016.1179862
Anti-Schistosoma IgG responses in Schistosoma haematobium single and concomitant infection with malaria parasites	Morenikeji O.A.; Adeleye O.; Omoruyi E.C.; Oyeyemi O.T.	2016	https://dx.doi.org/10.1080/20477724.2016.1174499
Geo-spatial factors associated with infection risk among young children in rural Ghana: A secondary spatial analysis	Aimone A.M.; Brown P.E.; Zlotkin S.H.; Cole D.C.; Owusu-Agyei S.	2016	https://dx.doi.org/10.1186/s12936-016-1388-1
Southern Europe's Coming Plagues: Vector-Borne Neglected Tropical Diseases	Hotez P.J.	2016	https://dx.doi.org/10.1371/journal.pntd.0004243
Parasites and immunotherapy: with or against?	Yousofi Darani H.; Yousefi M.; Safari M.; Jafari R.	2016	https://dx.doi.org/10.1007/s12639-014-0533-4
Essential medicines in the United States - Why access is diminishing	Alpern J.D.; Song J.; Stauffer W.M.	2016	https://dx.doi.org/10.1056/NEJMp1601559
Editorial	Leitsch D.	2016	https://dx.doi.org/10.1016/j.molbiopara.2016.05.001
Surveillance and response systems for elimination of tropical diseases: Summary of a thematic series in Infectious Diseases of Poverty	Zhou X.; Yap P.; Tanner M.; Bergquist R.; Utzinger J.; Zhou X.-N.	2016	https://dx.doi.org/10.1186/s40249-016-0144-7
Morphological characteristics of Schistosoma mansoni PZQ-resistant and -susceptible strains are different in presence of Praziquantel	Pinto-Almeida A.; Mendes T.; de Oliveira R.N.; Correa S.A.P.; Allegretti S.M.; Belo S.; Tomas A.; Anibal F.F.; Carrilho E.; Afonso A.	2016	https://dx.doi.org/10.3389/fmicb.2016.00594
Study of surveillance data for class B notifiable disease in China from 2005 to 2014	Zhang X.; Hou F.; Li X.; Zhou L.; Liu Y.; Zhang T.	2016	https://dx.doi.org/10.1016/j.ijid.2016.04.010
Correlations between household occupancy and malaria vector biting risk in rural Tanzanian villages: Implications for high-resolution spatial targeting of control interventions	Kaindoa E.W.; Mkandawile G.; Ligamba G.; Kelly-Hope L.A.; Okumu F.O.	2016	https://dx.doi.org/10.1186/s12936-016-1268-8
Hematologic Changes Associated with Specific Infections in the Tropics	Roberts D.J.	2016	https://dx.doi.org/10.1016/j.hoc.2015.11.007
Introduction: The Complexity and Challenge of Preventing, Treating, and Managing Blood Diseases in the Developing Countries	Roberts D.J.; Weatherall D.J.	2016	https://dx.doi.org/10.1016/j.hoc.2015.11.001
Spectrum of imported infectious diseases: A comparative prevalence study of 16,817 German travelers and 977 immigrants from the tropics and subtropics	Herbinger K.-H.; Alberer M.; Berens-Riha N.; Schunk M.; Bretzel G.; Von Sonnenburg F.; Nothdurft H.D.; Loscher T.; Beissner M.	2016	https://dx.doi.org/10.4269/ajtmh.15-0731
Infectious diseases in sub-Saharan immigrants to Spain	Delcor N.S.; Maruri B.T.; Arandes A.S.; Guiu I.C.; Essadik H.O.; Soley M.E.; Romero I.M.; Ascaso C.	2016	https://dx.doi.org/10.4269/ajtmh.15-0583
Identifying flood-related infectious diseases in Anhui Province, China: A spatial and temporal analysis	Gao L.; Zhang Y.; Ding G.; Liu Q.; Jiang B.	2016	https://dx.doi.org/10.4269/ajtmh.15-0338
Hassan Farsam (1932-2016)	Dehpour T.; Mani A.R.; Dehpour A.R.	2016
Spectrum of diseases occurring in refugees and asylum seekers: Data from three different medical institutions in the Munich area from 2014 and 2015	Alberer M.; Wendeborn M.; Loscher T.; Seilmaier M.	2016	https://dx.doi.org/10.1055/s-0041-106907
The burden of infectious diseases in the Brazilian Southern state of Santa Catarina	Traebert J.; Nickel D.A.; Traebert E.; Escalante J.J.C.; Schneider I.J.C.	2016	https://dx.doi.org/10.1016/j.jiph.2015.09.003
Renal related disorders in concomitant Schistosoma haematobium-Plasmodium falciparum infection among children in a rural community of Nigeria	Morenikeji O.A.; Eleng I.E.; Atanda O.S.; Oyeyemi O.T.	2016	https://dx.doi.org/10.1016/j.jiph.2015.06.013
Combining synthetic human odours and low-cost electrocuting grids to ttract and kill outdoor-biting mosquitoes: Field and semi-field evaluation of an improved mosquito landing box	Matowo N.S.; Koekemoer L.L.; Moore S.J.; Mmbando A.S.; Mapua S.A.; Coetzee M.; Okumu F.O.	2016	https://dx.doi.org/10.1371/journal.pone.0145653
A Sero-epidemiological Approach to Explore Transmission of Mycobacterium ulcerans	Ampah K.A.; Nickel B.; Asare P.; Ross A.; De-Graft D.; Kerber S.; Spallek R.; Singh M.; Pluschke G.; Yeboah-Manu D.; Roltgen K.	2016	https://dx.doi.org/10.1371/journal.pntd.0004387
Impacts of neglected tropical disease on incidence and progression of HIV/AIDS, tuberculosis, and malaria: Scientific links	Simon G.G.	2016	https://dx.doi.org/10.1016/j.ijid.2015.11.006
Schistosoma mansoni infections, undernutrition and anaemia among primary schoolchildren in two onshore villages in Rorya District, North-Western Tanzania	Munisi D.Z.; Buza J.; Mpolya E.A.; Kinung'hi S.M.	2016	https://dx.doi.org/10.1371/journal.pone.0167122
Efficacy and Safety of Moxidectin, Synriam, Synriam-Praziquantel versus Praziquantel against Schistosoma haematobium and S. mansoni Infections: A Randomized, Exploratory Phase 2 Trial	Barda B.; Coulibaly J.T.; Puchkov M.; Huwyler J.; Hattendorf J.; Keiser J.	2016	https://dx.doi.org/10.1371/journal.pntd.0005008
Hsp70 May Be a Molecular Regulator of Schistosome Host Invasion	Ishida K.; Jolly E.R.	2016	https://dx.doi.org/10.1371/journal.pntd.0004986
Plasmodium falciparum Infection Status among Children with Schistosoma in Sub-Saharan Africa: A Systematic Review and Meta-analysis	Degarege A.; Degarege D.; Veledar E.; Erko B.; Nacher M.; Beck-Sague C.M.; Madhivanan P.	2016	https://dx.doi.org/10.1371/journal.pntd.0005193
Schistosoma mansoni Infection Can Jeopardize the Duration of Protective Levels of Antibody Responses to Immunizations against Hepatitis B and Tetanus Toxoid	Riner D.K.; Ndombi E.M.; Carter J.M.; Omondi A.; Kittur N.; Kavere E.; Korir H.K.; Flaherty B.; Karanja D.; Colley D.G.	2016	https://dx.doi.org/10.1371/journal.pntd.0005180
Major parasitic diseases of poverty in mainland China: Perspectives for better control	Wang J.-L.; Li T.-T.; Huang S.-Y.; Cong W.; Zhu X.-Q.	2016	https://dx.doi.org/10.1186/s40249-016-0159-0
Tissue Degeneration following Loss of Schistosoma mansoni cbp1 Is Associated with Increased Stem Cell Proliferation and Parasite Death In Vivo	Collins J.N.R.; Collins J.J.	2016	https://dx.doi.org/10.1371/journal.ppat.1005963
Metabolic inhibitors as antiparasitic drugs: Pharmacological, biochemical and molecular perspectives	Mukherjee S.; Mukherjee N.; Gayen P.; Roy P.; Sinha Babu S.P.	2016	https://dx.doi.org/10.2174/1389200217666161004143152
History of medical parasitology and parasitic infections in Iran	Edrissian G.; Rokni M.B.; Mohebali M.; Nateghpour M.; Mowlavi G.; Bahadori M.	2016
Factors affecting illness in the developing world: Chronic disease, mental health and traditional medicine cures	Douthit N.T.; Astatk H.A.	2016	https://dx.doi.org/10.1136/bcr-2016-215570
Prevalence of anaemia among Quranic school (Khalawi) students (Heiran)in Wad El Magboul village, rural Rufaa, Gezira State, Central Sudan: A cross sectional study	Eltayeb M.S.E.; Elsaeed A.E.; Mohamedani A.A.; Assayed A.A.	2016	https://dx.doi.org/10.11604/pamj.2016.24.244.8355
Evaluation of Lethal Giant Larvae as a Schistosomiasis Vaccine Candidate	Cao Y.; Qiao H.; Shi Y.; Han Y.; Liu J.; Li H.; Lu K.; Lin J.; Jin Y.	2016	https://dx.doi.org/10.1155/2016/4680812
Hsp90 inhibitors in parasitic nematodes: Prospects and challenges	Devaney E.; Gillan V.	2016	http://dx.doi.org/10.2174/1568026616666160413140502
Seroprevalence of Entamoeba histolytica from a tertiary care hospital, South India	Dhanalakshmi S.; Parija S.C.	2016	https://dx.doi.org/10.4103/2229-5070.175116
Mathematical Analysis of Malaria-Schistosomiasis Coinfection Model	Bakare E.A.; Nwozo C.R.	2016	https://dx.doi.org/10.1155/2016/3854902
Does calcium channel blockade have a role in prevention of expression of sepsis in renal transplant recipients?	D'Elia J.A.; Gleason R.E.; Monaco A.P.; Weinrauch L.A.	2016	https://dx.doi.org/10.2147/IJNRD.S121492
Meet our editorial board member	Skwarczynski M.	2016	http://dx.doi.org/10.2174/156720181307161018173422
Helminth infection during pregnancy: Insights from evolutionary ecology	Blackwell A.D.	2016	https://dx.doi.org/10.2147/IJWH.S103529
Minimising invasiveness in diagnostics: developing a rapid urine-based monoclonal antibody dipstick test for malaria	Markakpo U.S.; Bosompem K.M.; Dzodzomenyo M.; Danso-Appiah A.; Essuman E.E.; Anyan W.K.; Suzuki M.; Stephens J.K.; Anim-Baidoo I.; Asmah R.H.; Ofori M.F.; Madjitey P.; Danquah J.B.; Frempong N.A.; Kwofie K.D.; Amoa-Bosompem M.; Sullivan D.; Fobil J.N.; Quakyi I.A.	2016	https://dx.doi.org/10.1111/tmi.12744
Immunopathology of parasitic infections and therapeutic approaches in humans and animals	Paciello O.; Palmieri C.; Otrocka-Domagala I.; Rinaldi L.; Morales-Montor J.; Geldhof P.	2016	https://dx.doi.org/10.1155/2016/8213532
Amoeboma in a Saudi resident: A case report	Al Rehily S.; Kaki R.; Al Ghamdi F.; El-Hossary D.	2016	https://dx.doi.org/10.1099/jmmcr.0.005032
Establishment and evaluation of loop-mediated isothermal amplification based on Plasmodium falciparum unique genes coding PHIST proteins	Zhang Y.-J.; Sun B.; Shen H.-F.; Wu K.; Song L.-J.; Shen S.; Li K.; Xu W.-Y.; Dai Y.; Un M.; Li S.; Wu W.-J.; Guo E.-P.; Li B.; Li J.	2016	https://dx.doi.org/10.16250/j.32.1374.2015189
Organism-like formation of Schistosoma hemozoin and its function suggest a mechanism for anti-malarial action of artemisinin	Sun J.; Li C.; Wang S.	2016	https://dx.doi.org/10.1038/srep34463
LOW PREVALENCE OF INTESTINAL SCHISTOSOMIASIS AMONG FISHERFOLK LIVING ALONG THE RIVER NILE IN NORTH-WESTERN UGANDA: A BIOSOCIAL INVESTIGATION	Pearson G.	2016	https://dx.doi.org/10.1017/S0021932016000237
HEALTH EDUCATION AND THE CONTROL OF UROGENITAL SCHISTOSOMIASIS: ASSESSING THE IMPACT OF THE JUMA NA KICHOCHO COMIC-STRIP MEDICAL BOOKLET IN ZANZIBAR	Stothard J.R.; Khamis A.N.; Khamis I.S.; Neo C.H.; Wei I.; Rollinson D.	2016	https://dx.doi.org/10.1017/S0021932016000122
Malaria, helminths and malnutrition: a cross-sectional survey of school children in the South-Tongu district of Ghana	Ayeh-Kumi P.F.; Addo-Osafo K.; Attah S.K.; Tetteh-Quarcoo P.B.; Obeng-Nkrumah N.; Awuah-Mensah G.; Abbey H.N.; Forson A.; Cham M.; Asare L.; Duedu K.O.; Asmah R.H.	2016	https://dx.doi.org/10.1186/s13104-016-2025-3
The Role of Natural Products in Drug Discovery and Development against Neglected Tropical Diseases	Cheuka P.M.; Mayoka G.; Mutai P.; Chibale K.	2016	https://dx.doi.org/10.3390/molecules22010058
An updated checklist of mosquito species (Diptera: Culicidae) from Madagascar	Tantely M.L.; Le Goff G.; Boyer S.; Fontenille D.	2016	https://dx.doi.org/10.1051/parasite/2016018
Persistent infectious and tropical diseases in immigrant correctional populations	Getaz L.; Da Silva-Santos L.; Wolff H.; Vitoria M.; Serre-Delcor N.; Lozano-Becerra J.C.; Chappuis F.; Albajar-Vinas P.	2016	https://dx.doi.org/10.4321/S1575-06202016000200004
Infectious Diseases in Immigrant Population Related to the Time of Residence in Spain	Cobo F.; Salas-Coronas J.; Cabezas-Fernandez M.T.; Vazquez-Villegas J.; Cabeza-Barrera M.I.; Soriano-Perez M.J.	2016	https://dx.doi.org/10.1007/s10903-014-0141-5
Evaluation of Endod (Phytolacca dodecandra: Phytolaccaceae) as a Larvicide Against Anopheles arabiensis, the Principal Vector of Malaria in Ethiopia	Getachew D.; Balkew M.; Gebre-Michael T.	2016	https://dx.doi.org/10.2987/moco-32-02-124-129.1
A method for screening climate change-sensitive infectious diseases	Wang Y.; Rao Y.; Wu X.; Zhao H.; Chen J.	2015	https://dx.doi.org/10.3390/ijerph120100767
Phytochemical investigation and antimicrobial activity of leaves extract of Vernonia auriculifera Hiern	Albejo B.; Endale M.; Kibret B.; Anza M.	2015
Global, regional, and national incidence, prevalence, and years lived with disability for 301 acute and chronic diseases and injuries in 188 countries, 1990-2013: A systematic analysis for the Global Burden of Disease Study 2013	Vos T.; Barber R.M.; Bell B.; Bertozzi-Villa A.; Biryukov S.; Bolliger I.; Charlson F.; Davis A.; Degenhardt L.; Dicker D.; Duan L.; Erskine H.; Feigin V.L.; Ferrari A.J.; Fitzmaurice C.; Fleming T.; Graetz N.; Guinovart C.; Haagsma J.; Hansen G.M.; Hanson S.W.; Heuton K.R.; Higashi H.; Kassebaum N.; Kyu H.; Laurie E.; Liang X.; Lofgren K.; Lozano R.; MacIntyre M.F.; Moradi-Lakeh M.; Naghavi M.; …	2015	https://dx.doi.org/10.1016/S0140-6736%2815%2960692-4
Genome mining offers a new starting point for parasitology research	Lv Z.; Wu Z.; Zhang L.; Ji P.; Cai Y.; Luo S.; Wang H.; Li H.	2015	https://dx.doi.org/10.1007/s00436-014-4299-5
Safeguarding human health in the Anthropocene epoch: Report of the Rockefeller Foundation-Lancet Commission on planetary health	Whitmee S.; Haines A.; Beyrer C.; Boltz F.; Capon A.G.; De Souza Dias B.F.; Ezeh A.; Frumkin H.; Gong P.; Head P.; Horton R.; Mace G.M.; Marten R.; Myers S.S.; Nishtar S.; Osofsky S.A.; Pattanayak S.K.; Pongsiri M.J.; Romanelli C.; Soucat A.; Vega J.; Yach D.	2015	https://dx.doi.org/10.1016/S0140-6736%2815%2960901-1
Cerebrospinal fluid analysis in the HIV infection and compartmentalization of HIV in the central nervous system	De Almeida S.M.	2015	https://dx.doi.org/10.1590/0004-282X20150071
The Other Face of Artesunate: Southern Drug to Treat Northern Diseases	Picot S.	2015	https://dx.doi.org/10.1016/j.ebiom.2014.11.017
The "child size medicines" concept: Policy provisions in Uganda	Nsabagasani X.; Ogwal-Okeng J.; Mbonye A.; Ssengooba F.; Nantanda R.; Muyinda H.; Hansen E.H.	2015	https://dx.doi.org/10.1186/s40545-015-0025-7
Climate change and water scarcity: The case of Saudi Arabia	DeNicola E.; Aburizaiza O.S.; Siddique A.; Khwaja H.; Carpenter D.O.	2015	https://dx.doi.org/10.1016/j.aogh.2015.08.005
Co-endemicity of Plasmodium falciparum and intestinal helminths infection in school age children in rural communities of Kwara state Nigeria	Adedoja A.; Tijani B.D.; Akanbi A.A.; Ojurongbe T.A.; Adeyeba O.A.; Ojurongbe O.	2015	https://dx.doi.org/10.1371/journal.pntd.0003940
Differential diagnosis of illness in travelers arriving from sierra Leone, Liberia, or guinea: A cross-sectional study from the Geosentinel surveillance network	Boggild A.K.; Esposito D.H.; Kozarsky P.E.; Ansdell V.; Beeching N.J.; Campion D.; Castelli F.; Caumes E.; Chappuis F.; Cramer J.P.; Gkrania-Klotsas E.; Grobusch M.P.; Hagmann S.H.F.; Hynes N.A.; Lian Lim P.; Lopez-Velez R.; Malvy D.J.M.; Mendelson M.; Parola P.; Sotir M.J.; Wu H.M.; Hamer D.H.; Field V.; Libman M.D.; Rothe C.; Barnett E.D.; Schwartz E.; Gautret P.; von Sonnenburg F.; van Gendere…	2015	https://dx.doi.org/10.7326/M15-0074
Acute schistosomiasis: A risk underestimated by travelers and a diagnosis frequently missed by general practitioners - A cluster analysis of 42 travelers	Rochat L.; Bizzini A.; Senn N.; Bochud P.-Y.; Genton B.; De Valliere S.	2015	https://dx.doi.org/10.1111/jtm.12187
Periportal fibrosis, liver and spleen sizes among S. mansoni mono or co-infected individuals with human immunodeficiency virus-1 in fishing villages along Lake Victoria shores, North-Western, Tanzania	Mazigo H.D.; Dunne D.W.; Morona D.; Lutufyo T.E.; Kinung'Hi S.M.; Kaatano G.; Nuwaha F.	2015	https://dx.doi.org/10.1186/s13071-015-0876-4
Parasites and vectors of malaria on Rusinga Island, Western Kenya	Olanga E.A.; Okombo L.; Irungu L.W.; Mukabana W.R.	2015	https://dx.doi.org/10.1186/s13071-015-0860-z
Anemia among children exposed to polyparasitism in coastal Kenya	Cojulun A.C.; Bustinduy A.L.; Sutherland L.J.; Mungai P.L.; Mutuku F.; Muchiri E.; Kitron U.; King C.H.	2015	https://dx.doi.org/10.4269/ajtmh.15-0353
Hyperreactive malarial splenomegaly syndrome-can the diagnostic criteria be improved?	McGregor A.; Doherty T.; Lowe P.; Chiodini P.; Newsholme W.	2015	https://dx.doi.org/10.4269/ajtmh.14-0234
Challenges for diagnosis of malaria and neglected tropical diseases in elimination settings	Karl S.; Jones M.K.; Gutierrez L.; Moore B.; Kattenberg E.; Lacerda M.	2015	https://dx.doi.org/10.1155/2015/270756
A phase 3, double-blind, randomized, active controlled study to evaluate the safety of MenAfriVac in healthy malians	Tapia M.D.; Sow S.O.; Haidara F.C.; Diallo F.; Doumbia M.; Enwere G.C.; Paranjape G.; Herve J.; Bouma E.; Parulekar V.; Martellet L.; Chaumont J.; Plikaytis B.D.; Tang Y.; Kulkarni P.S.; Hartmann K.; Preziosi M.-P.	2015	https://dx.doi.org/10.1093/cid/civ626
Leishmaniasis, malaria, and schistosomiasis concurrently in an 8-year-old boy	Al-Mendalawi M.D.	2015	https://dx.doi.org/10.15537/smj.2015.8.12281
The role of small heat shock proteins in parasites	Perez-Morales D.; Espinoza B.	2015	https://dx.doi.org/10.1007/s12192-015-0607-y
Screening of imported infectious diseases among asymptomatic Sub-Saharan African and Latin American immigrants: A public health challenge	Monge-Maillo B.; Lopez-Velez R.; Norman F.F.; Ferrere-Gonzalez F.; Martinez-Perez A.; Perez-Molina J.A.	2015	https://dx.doi.org/10.4269/ajtmh.14-0520
Iron deficiency anemia in pregnancy	Di Renzo G.C.; Spano F.; Giardina I.; Brillo E.; Clerici G.; Roura L.C.	2015	https://dx.doi.org/10.2217/whe.15.35
Urine biomarkers of schistosomiais and its associated bladder cancer	Eissa S.; Matboli M.; Shawky S.; Essawy N.O.	2015	https://dx.doi.org/10.1586/14787210.2015.1051032
Neuropsychiatric manifestations of some tropical diseases	Morys J.M.; Jezewska M.; Korzeniewski K.	2015	https://dx.doi.org/10.5603/IMH.2015.0009
Worms and humans: A happy divorce?	Akuffo H.; Britton S.; Schon T.	2015	https://dx.doi.org/10.1615/ForumImmunDisTher.2015015300
Potential relevance of melatonin against some infectious agents: A review and assessment of recent research	Elmahallawy E.K.; Luque J.O.; Aloweidi A.S.; Gutierrez-Fernandez J.; Sampedro-Martinez A.; Rodriguez-Granger J.; Kaki A.; Agil A.	2015	http://dx.doi.org/10.2174/0929867322666150827093730
Impact of insecticide resistance on the effectiveness of pyrethroid-based malaria vectors control tools in Benin: Decreased toxicity and repellent effect	Agossa F.R.; Gnanguenon V.; Anagonou R.; Azondekon R.; Aizoun N.; Sovi A.; Oke-Agbo F.; Sezonlin M.; Akogbeto M.C.	2015	https://dx.doi.org/10.1371/journal.pone.0145207
Prevalence of intermittent preventive treatment with sulphadoxine-pyrimethamine (IPTp-Sp) use during pregnancy and other associated factors in Sekondi-Takoradi, Ghana	Orish V.N.; Onyeabor O.S.; Boampong J.N.; Afoakwah R.; Nwaefuna E.; Acquah S.; Sanyaolu A.O.; Iriemenam N.C.	2015	https://dx.doi.org/10.4314/ahs.v15i4.6
Use of ultrasound in the diagnosis and treatment of tropical diseases in Uganda	Dubinsky T.J.; Kawooya M.	2015	https://dx.doi.org/10.1097/RUQ.0000000000000201
Nobel prize for the artemisinin and ivermectin discoveries: A great boost towards elimination of the global infectious diseases of poverty	Tambo E.; Khater E.I.M.; Chen J.-H.; Bergquist R.; Zhou X.-N.	2015	https://dx.doi.org/10.1186/s40249-015-0091-8
Consolidating strategic planning and operational frameworks for integrated vector management in Eritrea	Chanda E.; Ameneshewa B.; Mihreteab S.; Berhane A.; Zehaie A.; Ghebrat Y.; Usman A.	2015	https://dx.doi.org/10.1186/s12936-015-1022-7
Eradication and elimination: Facing the challenges, tempering expectations	Molyneux D.H.	2015	https://dx.doi.org/10.1093/inthealth/ihv050
Health disparities in liver disease in sub-Saharan Africa	Spearman C.W.; Sonderup M.W.	2015	https://dx.doi.org/10.1111/liv.12884
Affordable and rapid HPTLC method for the simultaneous analysis of artemisinin and its metabolite artemisinic acid in Artemisia annua L	Khan S.; Ali A.; Ahmad S.; Abdin M.Z.	2015	https://dx.doi.org/10.1002/bmc.3465
New developments in antiinfectives research for tropical infectious diseases	Chibale K.	2015	https://dx.doi.org/10.1016/j.bmc.2015.04.077
The impact of anthelmintic treatment intervention on malaria infection and anaemia in school and preschool children in Magu district, Tanzania: An open label randomised intervention trial	Kinung'hi S.M.; Magnussen P.; Kishamawe C.; Todd J.; Vennervald B.J.	2015	https://dx.doi.org/10.1186/s12879-015-0864-5
Experience with the priority review voucher program for drug development	Kesselheim A.S.; Maggs L.R.; Sarpatwari A.	2015	https://dx.doi.org/10.1001/jama.2015.11845
Blood groups in infection and host susceptibility	Cooling L.	2015	https://dx.doi.org/10.1128/CMR.00109-14
Brief report: HIV-1 transmissions during asymptomatic infection: Exploring the impact of changes in HIV-1 viral load due to coinfections	Baggaley R.F.; Hollingsworth T.D.	2015	https://dx.doi.org/10.1097/QAI.0000000000000511
Development and optimization of cocktail-ELISA for a unified surveillance of zoonotic schistosomiasis in multiple host species	Moendeg K.J.; Angeles J.M.M.; Goto Y.; Leonardo L.R.; Kirinoki M.; Villacorte E.A.; Rivera P.T.; Inoue N.; Chigusa Y.; Kawazu S.-I.	2015	https://dx.doi.org/10.1007/s00436-015-4312-7
Mediterranean essential oils as effective weapons against the West Nile vector Culex pipiens and the Echinostoma intermediate host Physella acuta: what happens around? An acute toxicity survey on non-target mayflies	Benelli G.; Bedini S.; Flamini G.; Cosci F.; Cioni P.L.; Amira S.; Benchikh F.; Laouer H.; Di Giuseppe G.; Conti B.	2015	https://dx.doi.org/10.1007/s00436-014-4267-0
Admissions for imported and non-imported parasitic diseases at a General Hospital in Spain: A retrospective analysis	Girone G.; Mateo C.; Gaya V.; Uso J.; Minguez C.; Roca B.; Ramos J.M.	2015	https://dx.doi.org/10.1016/j.tmaid.2015.04.008
Health & demographic surveillance system profile: The taabo health and demographic surveillance system, cote d'ivoire	Kone S.; Baikoro N.; N'Guessan Y.; Jaeger F.N.; Silue K.D.; Furst T.; Hurlimann E.; Ouattara M.; Seka M.-C.Y.; N'Guessan N.A.; Esso E.L.J.C.; Zouzou F.; Boti L.I.; Gonety P.T.; Adiossan L.G.; Dao D.; Tschannen A.B.; von Stamm T.; Bonfoh B.; Tanner M.; Utzinger J.; N'Goran E.K.	2015	https://dx.doi.org/10.1093/ije/dyu221
Efficacy of SynriamTM, a new antimalarial combination of OZ277 and piperaquine, against different developmental stages of Schistosoma mansoni	Mossallam S.F.; Amer E.I.; El-Faham M.H.	2015	https://dx.doi.org/10.1016/j.actatropica.2014.12.005
Platelet interactions with viruses and parasites	Alonso A.L.; Cox D.	2015	https://dx.doi.org/10.3109/09537104.2015.1025376
Targeting kinases in Plasmodium and Schistosoma: Same goals, different challenges	Doerig C.; Grevelding C.G.	2015	https://dx.doi.org/10.1016/j.bbapap.2015.03.002
Chinese travellers visiting friends and relatives - A review of infectious risks	Ma T.; Heywood A.; MacIntyre C.R.	2015	https://dx.doi.org/10.1016/j.tmaid.2015.05.004
Spotlight on the in vitro effect of artemisinin-naphthoquine phosphate on Schistosoma mansoni and its snail host Biomphalaria alexandrina	El-Beshbishi S.N.; Bardicy S.E.; Tadros M.; Ayoub M.; Taman A.	2015	https://dx.doi.org/10.1016/j.actatropica.2014.09.018
A Novel Bacterial Pathogen of Biomphalaria glabrata: A Potential Weapon for Schistosomiasis Control?	Duval D.; Galinier R.; Mouahid G.; Toulza E.; Allienne J.F.; Portela J.; Calvayrac C.; Rognon A.; Arancibia N.; Mitta G.; Theron A.; Gourbal B.	2015	https://dx.doi.org/10.1371/journal.pntd.0003489
Expression, characterization and crystal structure of thioredoxin from Schistosoma japonicum	Li Y.; Li P.; Peng Y.; Wu Q.; Huang F.; Liu X.; Li X.; Zhou H.; Guo D.; Shi D.; Zhou X.-N.; Fan X.	2015	https://dx.doi.org/10.1017/S0031182015000244
Cytokine and chemokine profile of the innate and adaptive immune response of schistosoma haematobium and plasmodium falciparum single and co-infected school-aged children from an endemic area of Lambarene, Gabon	Ateba-Ngoa U.; Adegnika A.A.; Zinsou J.F.; Kassa Kassa R.F.; Smits H.; Massinga-Loembe M.; Mordmuller B.; Kremsner P.G.; Yazdanbakhsh M.	2015	https://dx.doi.org/10.1186/s12936-015-0608-4
Targeting Lysine Deacetylases (KDACs) in Parasites	Wang Q.; Rosa B.A.; Nare B.; Powell K.; Valente S.; Rotili D.; Mai A.; Marshall G.R.; Mitreva M.	2015	https://dx.doi.org/10.1371/journal.pntd.0004026
Schistosoma mansoni Infection in Ugandan Men Is Associated with Increased Abundance and Function of HIV Target Cells in Blood, but Not the Foreskin: A Cross-sectional Study	Prodger J.L.; Ssemaganda A.; Ssetaala A.; Kitandwe P.K.; Muyanja E.; Mpendo J.; Nanvubya A.; Wambuzi M.; Nielsen L.; Kiwanuka N.; Kaul R.	2015	https://dx.doi.org/10.1371/journal.pntd.0004067
Leishmaniasis, malaria, and schistosomiasis concurrently in an 8-year-Old Boy	Bin Mohanna M.A.	2015	https://dx.doi.org/10.15537/smj.2015.4.10757
The role of efflux pumps in Schistosoma mansoni Praziquantel resistant phenotype	Pinto-Almeida A.; Mendes T.; Armada A.; Belo S.; Carrilho E.; Viveiros M.; Afonso A.	2015	https://dx.doi.org/10.1371/journal.pone.0140147
Understanding the long-lasting attraction of malaria mosquitoes to odor baits	Mweresa C.K.; Otieno B.; Omusula P.; Weldegergis B.T.; Verhulst N.O.; Dicke M.; Van Loon J.J.A.; Takken W.; Mukabana W.R.	2015	https://dx.doi.org/10.1371/journal.pone.0121533
Neocryptolepine: A promising indoloisoquinoline alkaloid with interesting biological activity. Evaluation of the drug and its most relevant analogs	Larghi E.L.; Bracca A.B.J.; Aguilar A.A.A.; Heredia D.A.; Pergomet J.L.; Simonetti S.O.; Kaufman T.S.	2015	http://dx.doi.org/10.2174/1568026615666150427113937
Neglected Tropical Diseases among the Association of Southeast Asian Nations (ASEAN): Overview and Update	Hotez P.J.; Bottazzi M.E.; Strych U.; Chang L.-Y.; Lim Y.A.L.; Goodenow M.M.; AbuBakar S.	2015	https://dx.doi.org/10.1371/journal.pntd.0003575
Urogenital schistosomiasis in women of reproductive age and pregnant mothers in Kwale County, Kenya	Kihara J.H.; Kutima H.L.; Ouma J.; Churcher T.S.; Changoma J.M.; Mwalisetso M.A.; French M.D.; Mwandawiro C.S.	2015	https://dx.doi.org/10.1017/S0022149X13000643
Health metrics for helminth infections	King C.H.	2015	https://dx.doi.org/10.1016/j.actatropica.2013.12.001
Immunology and cell biology of parasitic diseases 2014	Terrazas L.I.; Satoskar A.R.; Rodriguez-Sosa M.; Landa-Piedra A.	2015	https://dx.doi.org/10.1155/2015/101025
Repurposing of the open access malaria box for kinetoplastid diseases identifies novel active scaffolds against trypanosomatids	Kaiser M.; Maes L.; Tadoori L.P.; Spangenberg T.; Ioset J.-R.	2015	https://dx.doi.org/10.1177/1087057115569155
Parasitism in Children Aged Three Years and Under: Relationship between Infection and Growth in Rural Coastal Kenya	LaBeaud A.D.; Nayakwadi Singer M.; McKibben M.; Mungai P.; Muchiri E.M.; McKibben E.; Gildengorin G.; Sutherland L.J.; King C.H.; King C.L.; Malhotra I.	2015	https://dx.doi.org/10.1371/journal.pntd.0003721
Distribution and Risk Factors for Plasmodium and Helminth Co-infections: A Cross-Sectional Survey among Children in Bagamoyo District, Coastal Region of Tanzania	Salim N.; Knopp S.; Lweno O.; Abdul U.; Mohamed A.; Schindler T.; Rothen J.; Masimba J.; Kwaba D.; Mohammed A.S.; Althaus F.; Abdulla S.; Tanner M.; Daubenberger C.; Genton B.	2015	https://dx.doi.org/10.1371/journal.pntd.0003660
Hybridization in Parasites: Consequences for Adaptive Evolution, Pathogenesis, and Public Health in a Changing World	King K.C.; Stelkens R.B.; Webster J.P.; Smith D.F.; Brockhurst M.A.	2015	https://dx.doi.org/10.1371/journal.ppat.1005098
Morbidity associated with schistosomiasis before and after treatment in young children in Rusinga Island, Western Kenya	Davis S.M.; Wiegand R.E.; Mulama F.; Kareko E.I.; Harris R.; Ochola E.; Samuels A.M.; Rawago F.; Mwinzi P.M.; Fox L.M.; Odiere M.R.; Won K.Y.	2015	https://dx.doi.org/10.4269/ajtmh.14-0346
Age-stratified profiles of serum IL-6, IL-10, and TNF-alpha cytokines among Kenyan children with Schistosoma haematobium, Plasmodium falciparum, and other chronic parasitic co-infections	Bustinduy A.L.; Sutherland L.J.; Chang-Cojulun A.; Malhotra I.; DuVall A.S.; Fairley J.K.; Mungai P.L.; Muchiri E.M.; Mutuku F.M.; Kitron U.; King C.H.	2015	https://dx.doi.org/10.4269/ajtmh.14-0444
Unraveling host-vector-arbovirus interactions by two-gene high resolution melting mosquito bloodmeal analysis in a Kenyan wildlife-livestock interface	Omondi D.; Masiga D.K.; Ajamma Y.U.; Fielding B.C.; Njoroge L.; Villinger J.	2015	https://dx.doi.org/10.1371/journal.pone.0134375
SjCa8, a calcium-binding protein from Schistosoma japonicum, inhibits cell migration and suppresses nitric oxide release of RAW264.7 macrophages	Liu J.; Pan T.; You X.; Xu Y.; Liang J.; Limpanont Y.; Sun X.; Okanurak K.; Zheng H.; Wu Z.; Lv Z.	2015	https://dx.doi.org/10.1186/s13071-015-1119-4
Effect of Antenatal Parasitic Infections on Anti-vaccine IgG Levels in Children: A Prospective Birth Cohort Study in Kenya	Malhotra I.; McKibben M.; Mungai P.; McKibben E.; Wang X.; Sutherland L.J.; Muchiri E.M.; King C.H.; King C.L.; LaBeaud A.D.	2015	https://dx.doi.org/10.1371/journal.pntd.0003466
Rift valley fever potential mosquito vectors and their infection status in Ngorongoro District in northern Tanzania	Mhina A.D.; Kasanga C.J.; Sindato C.; Karimuribo E.D.; Mboera L.E.G.	2015	https://dx.doi.org/10.4314/thrb.v17i4.3
Secondary glomerular disease	Levy J.	2015	https://dx.doi.org/10.1016/j.mpmed.2015.06.002
Liver cirrhosis and splenomegaly associated with Schistosoma mansoni in a Sudanese woman in Malaysia: A case report	Rajoo Y.; Mahmud R.; Xiang N.R.; Omar S.F.S.; Kumar G.; Lim Y.A.L.; Ahmad A.F.; Amir A.; Nor Z.M.; Ngui R.	2015	https://dx.doi.org/10.1016/S1995-7645%2814%2960341-2
New research tools for urogenital schistosomiasis	Rinaldi G.; Young N.D.; Honeycutt J.D.; Brindley P.J.; Gasser R.B.; Hsieh M.H.	2015	https://dx.doi.org/10.1093/infdis/jiu527
Communicable diseases	Hardy E.J.; Anderson B.L.	2015	https://dx.doi.org/10.1055/s-0034-1395276
Obtaining a reliable travel history from III returned travellers	Gately R.; Economos H.; Fleming C.; Flaherty G.	2015	https://dx.doi.org/10.1016/j.tmaid.2015.05.003
Effect of pre-existing Schistosoma haematobium infection on Plasmodium berghei multiplications in imprinting control region mice	Amoani B.; Ameyaw E.O.; Asante D.-B.; Armah F.A.; Prah J.; Kwesi Botchey C.P.; Boampong J.N.	2015	https://dx.doi.org/10.1016/j.apjtb.2015.03.007
Approach to the international traveler with neurological symptoms	Thakur K.T.; Zunt J.R.	2015	https://dx.doi.org/10.2217/fnl.14.64
In vitro effect of mefloquine on adult Schistosoma mansoni	Abou-Shady O.M.; Mohammed S.S.; Attia S.S.; Yusuf H.-A.S.; Helmy D.O.	2015	https://dx.doi.org/10.3923/jp.2015.111.119
Central Nervous System Infections in Childhood	Wormser G.P.; Nath A.	2015	https://dx.doi.org/10.1093/cid/civ574
Imported diseases: Focus on fever in travelers returning from tropical countries	Yombi J.C.	2015
Differential diagnosis of illness in travelers arriving from Sierra Leone, Liberia or Guinea	Leggiadro R.J.	2015	https://dx.doi.org/10.1097/INF.0000000000000804
Neglected diseases prioritized in Brazil under the perspective of metabolomics: A review	Canuto G.A.B.; da Cruz P.L.R.; Faccio A.T.; Klassen A.; Tavares M.F.M.	2015	https://dx.doi.org/10.1002/elps.201500102
Severe liver fibrosis caused by Schistosoma mansoni: Management and treatment with a transjugular intrahepatic portosystemic shunt	Richter J.; Bode J.G.; Blondin D.; Kircheis G.; Kubitz R.; Holtfreter M.C.; Muller-Stover I.; Breuer M.; Huttig F.; Antoch G.; Haussinger D.	2015	https://dx.doi.org/10.1016/S1473-3099%2815%2970009-5
In Vitro anthelmintic activity of artesunate against the cestode Raillietina Echinobothrida	Lalchhandama K.	2015	https://dx.doi.org/10.7897/2230-8407.06452
Using an open source model to accelerate schistosomiasis drug research	Todd M.H.	2015	https://dx.doi.org/10.4155/fmc.15.28
Tropical parasitic lung diseases	Issa R.	2015
Reply from the author	Bin Mohanna M.A.	2015
Changing policy and practice in the control of pediatric schistosomiasis	Mutapi F.	2015	https://dx.doi.org/10.1542/peds.2014-3189
Preface	Basanez M.-G.; Anderson R.M.	2015	https://dx.doi.org/10.1016/S0065-308X%2815%2900023-8
BT Slingsby: Driving forward innovation in global health	Kirby T.	2015	https://dx.doi.org/10.1016/S1473-3099%2815%2970075-7
The old African queen lending a hand to improve health in malawi	Howarth D.A.	2015	https://dx.doi.org/10.5694/mja14.00009
In Ivorian school-age children, infection with hookworm does not reduce dietary iron absorption or systemic iron utilization, whereas afebrile Plasmodium falciparum infection reduces iron absorption by half	Glinz D.; Hurrell R.F.; Righetti A.A.; Zeder C.; Adiossan L.G.; Tjalsma H.; Utzinger J.; Zimmermann M.B.; N'Goran E.K.; Wegmuller R.	2015	https://dx.doi.org/10.3945/ajcn.114.090175
Neglected tropical diseases in the ebola-affected countries of West Africa	Hotez P.J.	2015	https://dx.doi.org/10.1371/journal.pntd.0003671
Travel-associated infection presenting in Europe (2008-12): An analysis of EuroTravNet longitudinal, surveillance data, and evaluation of the effect of the pre-travel consultation	Schlagenhauf P.; Weld L.; Goorhuis A.; Gautret P.; Weber R.; von Sonnenburg F.; Lopez-Velez R.; Jensenius M.; Cramer J.P.; Field V.K.; Odolini S.; Gkrania-Klotsas E.; Chappuis F.; Malvy D.; van Genderen P.J.J.; Mockenhaupt F.; Jaureguiberry S.; Smith C.; Beeching N.J.; Ursing J.; Parola P.; Grobusch M.P.	2015	https://dx.doi.org/10.1016/S1473-3099%2814%2971000-X
Schistosomiasis: The Aftermath of 2012 floods in delta state, Southern Nigeria	Ito E.E.; Egwunyenga A.O.	2015
A Changing Model for Developing Health Products for Poverty-Related Infectious Diseases	Olliaro P.L.; Kuesel A.C.; Reeder J.C.	2015	https://dx.doi.org/10.1371/journal.pntd.0003379
What Have We Learned from 40 Years of Supporting Research and Capacity Building?	Reeder J.C.; Guth J.A.	2015	https://dx.doi.org/10.1371/journal.pntd.0003355
Study of mosquito fauna in rice ecosystems around Hanoi, Northern Vietnam	Ohba S.-Y.; Van Soai N.; Van Anh D.T.; Nguyen Y.T.; Takagi M.	2015	https://dx.doi.org/10.1016/j.actatropica.2014.11.002
Mass Drug Administration and beyond: How can we strengthen health systems to deliver complex interventions to eliminate neglected tropical diseases?	Macpherson E.E.; Adams E.R.; Bockarie M.J.; Hollingsworth T.D.; Kelly-Hope L.A.; Lehane M.; Kovacic V.; Harrison R.A.; Paine M.J.I.; Reimer L.J.; Torr S.J.	2015	https://dx.doi.org/10.1186/1753-6561-9-S10-S7
Economic inequality caused by feedbacks between poverty and the dynamics of a rare tropical disease: the case of Buruli ulcer in sub-Saharan Africa	Garchitorena A.; Ngonghala C.N.; Guegan J.-F.; Texier G.; Bellanger M.; Bonds M.; Roche B.	2015	https://dx.doi.org/10.1098/rspb.2015.1426
Prevalence and clinical correlates of Schistosoma mansoni co-infection among malaria infected patients, Northwest Ethiopia	Getie S.; Wondimeneh Y.; Getnet G.; Workineh M.; Worku L.; Kassu A.; Moges B.	2015	https://dx.doi.org/10.1186/s13104-015-1468-2
Enhancing the Capacity of Policy-Makers to Develop Evidence-Informed Policy Brief on Infectious Diseases of Poverty in Nigeria	Uneke C.J.; Ezeoha A.E.; Uro-Chukwu H.; Ezeonu C.T.; Ogbu O.; Onwe F.; Edoga C.	2015	https://dx.doi.org/10.15171/ijhpm.2015.100
Infectious Risks of Traveling Abroad	Chen L.H.; Blair B.M.	2015	https://dx.doi.org/10.1128/microbiolspec.IOL5-0005-2015
The application of biomedical engineering techniques to the diagnosis and management of tropical diseases: a review	Ibrahim F.; Thio T.H.; Faisal T.; Neuman M.	2015	https://dx.doi.org/10.3390/s150306947
Approach to Fever in Sub-Saharan Tropical Africa	Merdin A.; Birge O; Avci Merdin F.	2015	https://dx.doi.org/10.5152/tpd.2015.4427
Bacterial, Fungal, and Parasitic Infections of the Central Nervous System: Radiologic-Pathologic Correlation and Historical Perspectives	Shih R.Y.; Koeller K.K.	2015	https://dx.doi.org/10.1148/rg.2015140317
The Endemic Situation and Challenges of Major Parasitic Diseases in China	Yan J.; Hu T.; Lei Z.	2015
Age-related factors influencing the occurrence of undernutrition in northeastern Ethiopia	Degarege A.; Hailemeskel E.; Erko B.	2015	https://dx.doi.org/10.1186/s12889-015-1490-2
Ken Warren and the Rockefeller foundation's great neglected diseases network, 1978-1988: The transformation of tropical and global medicine	Keating C.	2014	https://dx.doi.org/10.2119/molmed.2014.00221
Changing patterns of health in communities impacted by a bioenergy project in Northern Sierra Leone	Knoblauch A.M.; Hodges M.H.; Bah M.S.; Kamara H.I.; Kargbo A.; Paye J.; Turay H.; Nyorkor E.D.; Divall M.J.; Zhang Y.; Utzinger J.; Winkler M.S.	2014	https://dx.doi.org/10.3390/ijerph111212997
Baseline health conditions in selected communities of northern Sierra Leone as revealed by the health impact assessment of a biofuel project	Winkler M.S.; Knoblauch A.M.; Righetti A.A.; Divall M.J.; Koroma M.M.; Fofanah I.; Turay H.; Hodges M.H.; Utzinger J.	2014	https://dx.doi.org/10.1093/inthealth/ihu031
Uganda's struggle with schistosomiasis	Loewenberg S.	2014	https://dx.doi.org/10.1016/S0140-6736%2814%2960817-5
Urinary schistosomiasis	Bamgbola O.F.	2014	https://dx.doi.org/10.1007/s00467-013-2723-1
Parasitic diseases that cause seizures	Nash T.E.	2014	https://dx.doi.org/10.5698/1535-7511-14.s2.29
The 2014 FIFA World Cup: Communicable disease risks and advice for visitors to Brazil - A review from the Latin American Society for Travel Medicine (SLAMVI)	Gallego V.; Berberian G.; Lloveras S.; Verbanaz S.; Chaves T.S.S.; Orduna T.; Rodriguez-Morales A.J.	2014	https://dx.doi.org/10.1016/j.tmaid.2014.04.004
Development of natural products as anti-parasitic agents	Monzote L.	2014	https://dx.doi.org/10.2174/157488470903140806112509
Environmental change and the dynamics of parasitic diseases in the Amazon	Confalonieri U.E.C.; Margonari C.; Quintao A.F.	2014	https://dx.doi.org/10.1016/j.actatropica.2013.09.013
Recent Advances in Clinical Parasitology Diagnostics	Yansouni C.P.; Merckx J.; Libman M.D.; Ndao M.	2014	https://dx.doi.org/10.1007/s11908-014-0434-9
Cutaneous Manifestations of Infection in Returning Travelers	Eldridge M.; Cohen S.H.	2014	https://dx.doi.org/10.1007/s11908-014-0426-9
Is atherosclerosis fundamental to human aging? Lessons from ancient mummies	Clarke E.M.; Thompson R.C.; Allam A.H.; Wann L.S.; Lombardi G.P.; Sutherland M.L.; Sutherland J.D.; Cox S.L.; Soliman M.A.T.; Abd el-Maksoud G.; Badr I.; Miyamoto M.I.; Frohlich B.; Nur el-din A.-H.; Stewart A.F.R.; Narula J.; Zink A.R.; Finch C.E.; Michalik D.E.; Thomas G.S.	2014	https://dx.doi.org/10.1016/j.jjcc.2013.12.012
Towards malaria microscopy at the point-of-contact: An assessment of the diagnostic performance of the Newton Nm1 microscope in Uganda	Stothard J.R.; Nabatte B.; Sousa-Figueiredo J.C.; Kabatereine N.B.	2014	https://dx.doi.org/10.1017/S0031182014000833
Iron deficiency anaemia associated with helminths and asymptomatic malaria infections among rural school children in Southwestern Nigeria	Akanni E.O.; Adefioye O.A.; Akanni R.A.; Taiwo S.S.	2014	https://dx.doi.org/10.1016/S2222-1808%2814%2960684-8
Drugs for treating urinary schistosomiasis	Kramer C.V.; Zhang F.; Sinclair D.; Olliaro P.L.	2014	https://dx.doi.org/10.1002/14651858.CD000053.pub3
A nephrotic syndrome of tropical origin: Case report and short review of the aetiology	Halleux D.; Moerman F.; Gavage P.; Carpentier M.; Van Esbroeck M.; Craenen S.; Firre E.; Moonen M.; Warling X.; Masset C.; Radermacher L.	2014	https://dx.doi.org/10.1179/2295333714Y.0000000057
The state of emergency care in the Republic of the Sudan	A-Rahman N.H.A.; Jacquet G.A.	2014	https://dx.doi.org/10.1016/j.afjem.2013.12.002
Bioinformatic analysis of beta carbonic anhydrase sequences from protozoans and metazoans	Emameh R.Z.; Barker H.; Tolvanen M.E.E.; Ortutay C.; Parkkila S.	2014	https://dx.doi.org/10.1186/1756-3305-7-38
Anemia in pregnancy in Abakaliki, South East Nigeria	Onoh R.C.; Ezeonu O.P.; Joannes Umeora O.U.; Onoh T.J.P.; Anozie B.O.; Onyebuchi A.K.	2014	https://dx.doi.org/10.1016/j.ijgo.2013.11.011
Risk Factors and Spatial Distribution of Schistosoma mansoni Infection among Primary School Children in Mbita District, Western Kenya	Nagi S.; Chadeka E.A.; Sunahara T.; Mutungi F.; Dan Justin Y.K.; Kaneko S.; Ichinose Y.; Matsumoto S.; Njenga S.M.; Hashizume M.; Shimada M.; Hamano S.	2014	https://dx.doi.org/10.1371/journal.pntd.0002991
Finding New Collaboration Models for Enabling Neglected Tropical Disease Drug Discovery	Pollastri M.P.	2014	https://dx.doi.org/10.1371/journal.pntd.0002866
The Association of Parasitic Infections in Pregnancy and Maternal and Fetal Anemia: A Cohort Study in Coastal Kenya	McClure E.M.; Meshnick S.R.; Mungai P.; Malhotra I.; King C.L.; Goldenberg R.L.; Hudgens M.G.; Siega-Riz A.M.; Dent A.E.	2014	https://dx.doi.org/10.1371/journal.pntd.0002724
Could Nitazoxanide Be Added to Other Essential Medicines for Integrated Neglected Tropical Disease Control and Elimination?	Hotez P.J.	2014	https://dx.doi.org/10.1371/journal.pntd.0002758
Infection and Co-infection with Helminths and Plasmodium among School Children in Cote d'Ivoire: Results from a National Cross-Sectional Survey	Yapi R.B.; Hurlimann E.; Houngbedji C.A.; Ndri P.B.; Silue K.D.; Soro G.; Kouame F.N.; Vounatsou P.; Furst T.; N'Goran E.K.; Utzinger J.; Raso G.	2014	https://dx.doi.org/10.1371/journal.pntd.0002913
Orally Active Antischistosomal Early Leads Identified from the Open Access Malaria Box	Ingram-Sieber K.; Cowan N.; Panic G.; Vargas M.; Mansour N.R.; Bickle Q.D.; Wells T.N.C.; Spangenberg T.; Keiser J.	2014	https://dx.doi.org/10.1371/journal.pntd.0002610
Idiosyncratic quinoline central nervous system toxicity: Historical insights into the chronic neurological sequelae of mefloquine	Nevin R.L.	2014	https://dx.doi.org/10.1016/j.ijpddr.2014.03.002
Drug repurposing and human parasitic protozoan diseases	Andrews K.T.; Fisher G.; Skinner-Adams T.S.	2014	https://dx.doi.org/10.1016/j.ijpddr.2014.02.002
Travel- and immigration-related problems in rheumatology	Adizie T.; Adebajo A.O.	2014	https://dx.doi.org/10.1016/j.berh.2015.04.006
Screening for imported diseases in an immigrant population: Experience from a teaching hospital in Barcelona, Spain	Bocanegra C.; Salvador F.; Sulleiro E.; Sanchez-Montalva A.; Pahissa A.; Molina I.	2014	https://dx.doi.org/10.4269/ajtmh.14-0206
Comparison of point-of-care tests for the rapid diagnosis of visceral leishmaniasis in east African patients	Bezuneh A.; Mukhtar M.; Abdoun A.; Teferi T.; Takele Y.; Diro E.; Jemaneh A.; Shiferaw W.; Wondimu H.; Bhatia A.; Howard R.F.; Ghalib H.; Ireton G.C.; Hailu A.; Reed S.G.	2014	https://dx.doi.org/10.4269/ajtmh.13-0759
NLR proteins and parasitic disease	Clay G.M.; Sutterwala F.S.; Wilson M.E.	2014	https://dx.doi.org/10.1007/s12026-014-8544-x
Application of the analytic hierarchy process to a risk assessment of emerging infectious diseases in shaoxing city in southern China	Tu C.; Fang Y.; Huang Z.; Tan R.	2014	https://dx.doi.org/10.7883/yoken.67.417
Enterobiasis and strongyloidiasis and associated co-infections and morbidity markers in infants, preschool- and school-aged children from rural coastal Tanzania: A cross-sectional study	Salim N.; Schindler T.; Abdul U.; Rothen J.; Genton B.; Lweno O.; Mohammed A.S.; Masimba J.; Kwaba D.; Abdulla S.; Tanner M.; Daubenberger C.; Knopp S.	2014	https://dx.doi.org/10.1186/s12879-014-0644-7
Co-infection of Long-Term Carriers of Plasmodium falciparum with Schistosoma haematobium Enhances Protection from Febrile Malaria: A Prospective Cohort Study in Mali	Doumbo S.; Tran T.M.; Sangala J.; Li S.; Doumtabe D.; Kone Y.; Traore A.; Bathily A.; Sogoba N.; Coulibaly M.E.; Huang C.-Y.; Ongoiba A.; Kayentao K.; Diallo M.; Dramane Z.; Nutman T.B.; Crompton P.D.; Doumbo O.; Traore B.	2014	https://dx.doi.org/10.1371/journal.pntd.0003154
Host genetics and parasitic infections	Mangano V.D.; Modiano D.		https://dx.doi.org/10.1111/1469-0691.12793
Impact of Schistosoma mansoni on Malaria Transmission in Sub-Saharan Africa	Ndeffo Mbah M.L.; Skrip L.; Greenhalgh S.; Hotez P.; Galvani A.P.	2014	https://dx.doi.org/10.1371/journal.pntd.0003234
Health-Related Quality of Life among School Children with Parasitic Infections: Findings from a National Cross-Sectional Survey in Cote d'Ivoire	Hurlimann E.; Houngbedji C.A.; Yapi R.B.; Ndri P.B.; Silue K.D.; Soro G.; Kouame F.N.; Furst T.; Utzinger J.; N'Goran E.K.; Raso G.	2014	https://dx.doi.org/10.1371/journal.pntd.0003287
Five things to know about ...: Rapid diagnostic tests for imported malaria	Thompson C.A.; Boggild A.K.	2014	https://dx.doi.org/10.1503/cmaj.131794
Ivermectin: Panacea for resource-poor communities?	Omura S.; Crump A.	2014	https://dx.doi.org/10.1016/j.pt.2014.07.005
Rigidity and resistance of larval- and adult schistosomes-medium interface	Migliardo F.; Tallima H.; El Ridi R.	2014	https://dx.doi.org/10.1016/j.bbrc.2014.02.100
"Drug resistance associated membrane proteins"	Sherlach K.S.; Roepe P.D.	2014	https://dx.doi.org/10.3389/fphys.2014.00108
Causes of false-positive HIV rapid diagnostic test results	Klarkowski D.; O'Brien D.P.; Shanks L.; Singh K.P.	2014	https://dx.doi.org/10.1586/14787210.2014.866516
Determination of key interventions for the transition from control to elimination of malaria in China	Xia Z.-G.; Xu J.-F.; Zhang S.-S.; Wang R.-B.; Qian Y.-J.; Zhou S.-S.; Yang W.-Z.; Zhou X.-N.	2014
Open source drug discovery - A limited tutorial	Robertson M.N.; Ylioja P.M.; Williamson A.E.; Woelfle M.; Robins M.; Badiola K.A.; Willis P.; Olliaro P.; Wells T.N.C.; Todd M.H.	2014	https://dx.doi.org/10.1017/S0031182013001121
The conceptual framework and assessment methodology for the systematic reviews of community-based interventions for the prevention and control of infectious diseases of poverty	Lassi Z.S.; Salam R.A.; Das J.K.; Bhutta Z.A.	2014	https://dx.doi.org/10.1186/2049-9957-3-22
Travel-related infection in european travelers, EuroTravNet 2011	Warne B.; Weld L.H.; Cramer J.P.; Field V.K.; Grobusch M.P.; Caumes E.; Jensenius M.; Gautret P.; Schlagenhauf P.; Castelli F.; Lalloo D.G.; Ursing J.; Chappuis F.; Von Sonnenburg F.; Lopez-Velez R.; Rapp C.; Smith K.C.; Parola P.; Gkrania-Klotsas E.	2014	https://dx.doi.org/10.1111/jtm.12120
Parasitic pneumonia and lung involvement	Cheepsattayakorn A.; Cheepsattayakorn R.	2014	https://dx.doi.org/10.1155/2014/874021
Intestinal parasitic infections among prison inmates and tobacco farm workers in Shewa Robit, north-central Ethiopia	Mamo H.	2014	https://dx.doi.org/10.1371/journal.pone.0099559
Helpful or a hindrance: Co-infections with helminths during malaria	Layland L.E.; Specht S.	2014	https://dx.doi.org/10.1007/978-1-4939-1489-0_5
Strategies in infectious disease prevention and management among us-bound refugee children	Dang K.; Tribble A.C.	2014	https://dx.doi.org/10.1016/j.cppeds.2014.03.004
Platelets: At the nexus of antimicrobial defence	Yeaman M.R.	2014	https://dx.doi.org/10.1038/nrmicro3269
Malaria, schistosomiasis and soil transmitted helminth burden and their correlation with anemia in children attending primary schools in kinshasa, democratic republic of congo	Matangila J.R.; Doua J.Y.; Linsuke S.; Madinga J.; Inocencio Da Luz R.; Van Geertruyden J.-P.; Lutumba P.	2014	https://dx.doi.org/10.1371/journal.pone.0110789
Effect of deworming on school-aged children's physical fitness, cognition and clinical parameters in a malaria-helminth co-endemic area of Cote d'Ivoire	Hurlimann E.; Houngbedji C.A.; N'Dri P.B.; Banninger D.; Coulibaly J.T.; Yap P.; Silue K.D.; N'Goran E.K.; Raso G.; Utzinger J.	2014	https://dx.doi.org/10.1186/1471-2334-14-411
Vector transmitted diseases and climate changes in Europe	Rossati A.; Bargiacchi O.; Kroumova V.; Garavelli P.L.	2014
Parasite densities modulate susceptibility of mice to cerebral malaria during co-infection with Schistosoma japonicum and Plasmodium berghei	Wang M.-L.; Feng Y.-H.; Pang W.; Qi Z.-M.; Zhang Y.; Guo Y.-J.; Luo E.-J.; Cao Y.-M.	2014	https://dx.doi.org/10.1186/1475-2875-13-116
The epidemiology of polyparasitism and implications for morbidity in two rural communities of Cote d'Ivoire	Hurlimann E.; Yapi R.B.; Houngbedji C.A.; Schmidlin T.; Kouadio B.A.; Silue K.D.; Ouattara M.; N'Goran E.K.; Utzinger J.; Raso G.	2014	https://dx.doi.org/10.1186/1756-3305-7-81
Helminth Parasites Alter Protection against Plasmodium Infection	Salazar-Castanon V.H.; Legorreta-Herrera M.; Rodriguez-Sosa M.	2014	https://dx.doi.org/10.1155/2014/913696
Parasitic diseases in travelers: A focus on therapy	Showler A.J.; Wilson M.E.; Kain K.C.; Boggild A.K.	2014	https://dx.doi.org/10.1586/14787210.2014.892827
Regional variation in travel-related illness acquired in Africa, March 1997-May 2011	Mendelson M.; Han P.V.; Vincent P.; von Sonnenburg F.; Cramer J.P.; Loutan L.; Kain K.C.; Parola P.; Hagmann S.; Gkrania-Klotsas E.; Sotir M.; Schlagenhauf P.; Anand R.; Asgeirsson H.; Barnett E.D.; Borwein S.; Burchard G.-D.; Cahill J.D.; Campion D.; Castelli F.; Caumes E.; Chen L.H.; Connor B.A.; Coyle C.M.; Cramer J.; Eason J.; Ficko C.; Field V.; Freedman D.O.; Goorhuis A.; Grobusch M.P.; Gur…	2014	https://dx.doi.org/10.3201/eid2004.131128
Fever in the returning child traveller: Approach to diagnosis and management	Halbert J.; Shingadia D.; Zuckerman J.N.	2014	https://dx.doi.org/10.1136/archdischild-2012-303196
In vitro and in vivo antischistosomal activity of ferroquine derivatives	Keiser J.; Vargas M.; Rubbiani R.; Gasser G.; Biot C.	2014	https://dx.doi.org/10.1186/1756-3305-7-424
Overview of the effect and epidemiology of parasitic central nervous system infections in African children	Mallewa M.; Wilmshurst J.M.	2014	https://dx.doi.org/10.1016/j.spen.2014.02.003
Stem cell therapy for the treatment of parasitic infections: Is it far away?	Zhang Y.; Mi J.-Y.; Rui Y.-J.; Xu Y.-L.; Wang W.	2014	https://dx.doi.org/10.1007/s00436-013-3689-4
Computational models for neglected diseases: Gaps and opportunities	Ponder E.L.; Freundlich J.S.; Sarker M.; Ekins S.	2014	https://dx.doi.org/10.1007/s11095-013-1170-9
Health and safety issues for travelers attending the world cup and summer olympic and paralympic games in Brazil, 2014 to 2016	Gaines J.; Sotir M.J.; Cunningham T.J.; Harvey K.A.; Lee C.V.; Stoney R.J.; Gershman M.D.; Brunette G.W.; Kozarsky P.E.	2014	https://dx.doi.org/10.1001/jamainternmed.2014.2227
An integrated immunoproteomics and bioinformatics approach for the analysis of Schistosoma japonicum tegument proteins	Chen J.-H.; Zhang T.; Ju C.; Xu B.; Lu Y.; Mo X.-J.; Chen S.-B.; Fan Y.-T.; Hu W.; Zhou X.-N.	2014	https://dx.doi.org/10.1016/j.jprot.2014.01.010
Travel-associated pneumonias	Geerdes-Fenge H.F.	2014	https://dx.doi.org/10.1055/s-0034-1378081
The impact of cooperative social organization on reducing the prevalence of malaria and intestinal parasite infections in Awramba, a rural community in South Gondar, Ethiopia	Yihenew G.; Adamu H.; Petros B.	2014	https://dx.doi.org/10.1155/2014/378780
Helminth infections: A new global women's health agenda	Hotez P.; Whitham M.	2014	https://dx.doi.org/10.1097/AOG.0000000000000025
Artemisinins: Pharmacological actions beyond anti-malarial	Ho W.E.; Peh H.Y.; Chan T.K.; Wong W.S.F.	2014	https://dx.doi.org/10.1016/j.pharmthera.2013.12.001
Crystal structure and immunological properties of the first annexin from Schistosoma mansoni: Insights into the structural integrity of the schistosomal tegument	Leow C.Y.; Willis C.; Osman A.; Mason L.; Simon A.; Smith B.J.; Gasser R.B.; Jones M.K.; Hofmann A.	2014	https://dx.doi.org/10.1111/febs.12700
Drug resistance in vectorborne parasites: Multiple actors and scenarios for an evolutionary arms race	Vanaerschot M.; Huijben S.; Van den Broeck F.; Dujardin J.-C.	2014	https://dx.doi.org/10.1111/1574-6976.12032
Saudi Guidelines on the Diagnosis and Treatment of Pulmonary Hypertension: Schistosomiasis and pulmonary arterial hypertension	Butrous G.	2014	https://dx.doi.org/10.4103/1817-1737.134019
Measuring progress in neglected disease drug development	Cohen J.P.; Sturgeon G.; Cohen A.	2014	https://dx.doi.org/10.1016/j.clinthera.2014.05.004
Current bioanalytical methods for pharmacokinetic studies of drugs used in neglected tropical diseases	Dos Santos Magalhaes I.R.	2014	https://dx.doi.org/10.4155/bio.14.122
Integration of non-communicable diseases in health care: Tackling the double burden of disease in African settings	Temu F.; Leonhardt M.; Carter J.; Thiam S.	2014	https://dx.doi.org/10.11604/pamj.2014.18.202.4086
A review of dihydroartemisinin as another gift from traditional Chinese medicine not only for malaria control but also for schistosomiasis control	Zhang X.-G.; Li G.-X.; Zhao S.-S.; Xu F.-L.; Wang Y.-H.; Wang W.	2014	https://dx.doi.org/10.1007/s00436-014-3822-z
Involvement of cerebral nervous system areas and cytokines on antihyperalgesic and anti-inflammatory activities of Kielmeyera rugosa choisy (Calophyllaceae) in rodents	Melo M.S.; Brito R.G.; Santos P.L.; Nogueira P.C.L.; Moraes V.R.S.; Matos M.C.P.; Ferro J.N.S.; Barreto E.O.; De Lucca Junior W.; Botelho M.A.; Quintans Junior L.J.	2014	https://dx.doi.org/10.1002/ptr.5205
A review of mortality from parasitic and vector-borne diseases in the U.S. air force from 1970 to 2012	Reeves W.K.; Bettano A.L.	2014	https://dx.doi.org/10.1645/13-396.1
Cross-strait parasitological research priorities arrived at by historical tracking and advanced dialogue	Shin J.-W.; Chen J.-X.; Zhang D.-H.; Lin W.-C.; Shen B.; Ji M.-J.	2014	https://dx.doi.org/10.1186/2049-9957-3-40
The E genotype of hepatitis B: Clinical and virological characteristics, and response to interferon	Boglione L.; Cusato J.; Cariti G.; Di Perri G.; D'Avolio A.	2014	https://dx.doi.org/10.1016/j.jinf.2014.02.018
An update on artemisinin- A multifaceted drug	Gopalakrishnan A.; Panicker V.P.	2014
Disease patterns and causes of death of hospitalized HIV-positive adults in West Africa: A multicountry survey in the antiretroviral treatment era	Lewden C.; Drabo Y.J.; Maiga M.Y.; Minta D.K.; Sow P.S.; Akakpo J.; Dabis F.; Zannou D.M.; Koumakpai S.; Drabo J.; Sawadogo A.B.; Ye D.; Messou E.; Bosse C.A.; Chenal H.; Minga A.; Eholie S.P.; Koule S.O.; Aka E.A.; Pety T.; Kouakou K.; Folquet M.A.; Eboua T.F.; Renner L.; Wejse C.; Da Silva Z.J.; Traore H.A.; Dicko F.; Charurat M.; Ajayi S.; Benson O.; Adebamowo C.; Seydi M.; Sy H.S.; Patassi A.…	2014	https://dx.doi.org/10.7448/IAS.17.1.18797
A review (Research and Patents) on jasmonic acid and its derivatives	Ghasemi Pirbalouti A.; Sajjadi S.E.; Parang K.	2014	https://dx.doi.org/10.1002/ardp.201300287
Small bite, big threat: World health day 2014	Savioli L.; Velayudhan R.	2014
Coinfection with Plasmodium falciparum and Schistosoma haematobium: Additional evidence of the protective effect of schistosomiasis on malaria in Senegalese children	Lemaitre M.; Watier L.; Briand V.; Garcia A.; Le Hesran J.Y.; Cot M.	2014	https://dx.doi.org/10.4269/ajtmh.12-0431
The medical system in Ghana	Drislane F.W.; Akpalu A.; Wegdam H.H.J.	2014
Mutual action of anticancer and antiparasitic drugs: Are there any shared targets?	Dorosti Z.; Yousefi M.; Sharafi S.M.; Darani H.Y.	2014	https://dx.doi.org/10.2217/fon.14.65
Field Evaluation of Picaridin Repellents Reveals Differences in Repellent Sensitivity between Southeast Asian Vectors of Malaria and Arboviruses	Van Roey K.; Sokny M.; Denis L.; Van den Broeck N.; Heng S.; Siv S.; Sluydts V.; Sochantha T.; Coosemans M.; Durnez L.	2014	https://dx.doi.org/10.1371/journal.pntd.0003326
Parasitic diseases as the cause of death of prisoners of war during the Korean War (1950-1953)	Huh S.	2014	https://dx.doi.org/10.3347/kjp.2014.52.3.335
Healthcare globalization and medical tourism	Sadlier C.; Bergin C.; Merry C.	2014	https://dx.doi.org/10.1093/cid/ciu143
Detection of Quang Binh virus from mosquitoes in China	Zuo S.; Zhao Q.; Guo X.; Zhou H.; Cao W.; Zhang J.	2014	https://dx.doi.org/10.1016/j.virusres.2013.12.005
Evaluation of textile substrates for dispensing synthetic attractants for malaria mosquitoes	Mweresa C.K.; Mukabana W.R.; Omusula P.; Otieno B.; Gheysens T.; Takken W.; Van Loon J.J.	2014	https://dx.doi.org/10.1186/1756-3305-7-376
Efficient linkage mapping using exome capture and extreme QTL in schistosome parasites	Chevalier F.D.; Valentim C.L.L.; LoVerde P.T.; Anderson T.J.C.	2014	https://dx.doi.org/10.1186/1471-2164-15-617
Malaria and helminth co-infections in school and preschool children: A cross-sectional study in Magu district, North-Western Tanzania	Kinung'hi S.M.; Magnussen P.; Kaatano G.M.; Kishamawe C.; Vennervald B.J.	2014	https://dx.doi.org/10.1371/journal.pone.0086510
Larvicidal, ovicidal, and adulticidal efficacy of Erythrina indica (Lam.) (Family: Fabaceae) against Anopheles stephensi, Aedes aegypti, and Culex quinquefasciatus (Diptera: Culicidae)	Govindarajan M.; Sivakumar R.	2014	https://dx.doi.org/10.1007/s00436-013-3709-4
Plasmodium knowlesi: Clinical presentation and laboratory diagnosis of the first human case in a Scottish traveler	Cordina C.J.; Culleton R.; Jones B.L.; Smith C.C.; MacConnachie A.A.; Coyne M.J.; Alexander C.L.	2014	https://dx.doi.org/10.1111/jtm.12131
Estimating the impact of unsafe water, sanitation and hygiene on the global burden of disease: Evolving and alternative methods	Clasen T.; Pruss-Ustun A.; Mathers C.D.; Cumming O.; Cairncross S.; Colford J.M.	2014	https://dx.doi.org/10.1111/tmi.12330
Sex bias in the outcome of human tropical infectious diseases: Influence of steroid hormones	Bernin H.; Lotter H.	2014	https://dx.doi.org/10.1093/infdis/jit610
Helminths and malaria co-infections are associated with elevated serum IgE	Mulu A.; Kassu A.; Legesse M.; Erko B.; Nigussie D.; Shimelis T.; Belyhun Y.; Moges B.; Ota F.; Elias D.	2014	https://dx.doi.org/10.1186/1756-3305-7-240
The role played by alternative splicing in antigenic variability in human endo-parasites	Hull R.; Dlamini Z.	2014	https://dx.doi.org/10.1186/1756-3305-7-53
Illness in travelers returned from Brazil: The geosentinel experience and implications for the 2014 FIFA world cup and the 2016 summer olympics	Wilson M.E.; Chen L.H.; Han P.V.; Keystone J.S.; Cramer J.P.; Segurado A.; Hale D.; Jensenius M.; Schwartz E.; Sonnenburg F.V.; Leder K.	2014	https://dx.doi.org/10.1093/cid/ciu122
Sexual dimorphism in biomedical research: A call to analyse by sex	Flanagan K.L.	2014	https://dx.doi.org/10.1093/trstmh/tru079
A new hypothesis on preventable neuropsychiatric illness in Africa	Pollach G.; Jung K.; Namboya F.	2014	https://dx.doi.org/10.1016/j.mehy.2014.04.018
Rapid diagnosis of schistosomiasis in Yemen using a simple questionnaire and urine reagent strips	Bassiouny H.K.; Hasab A.A.; El-Nimr N.A.; Al-Shibani L.A.; Al-Waleedi A.A.	2014
Evaluation of the Schistosoma mansoni Y-box-binding protein (SMYB1) potential as a vaccine candidate against schistosomiasis	Dias S.R.C.; Boroni M.; Rocha E.A.; Dias T.L.; de Laet Souza D.; Oliveira F.M.S.; Bitar M.; Macedo A.M.; Machado C.R.; Caliari M.V.; Franco G.R.	2014	https://dx.doi.org/10.3389/fgene.2014.00174
World health day 2014: An opportunity to promote research on vectors & vector-borne diseases	Ortega L.	2014
A systematic analysis of global anemia burden from 1990 to 2010	Kassebaum N.J.; Jasrasaria R.; Naghavi M.; Wulf S.K.; Johns N.; Lozano R.; Regan M.; Weatherall D.; Chou D.P.; Eisele T.P.; Flaxman S.R.; Pullan R.L.; Brooker S.J.; Murray C.J.L.	2014	https://dx.doi.org/10.1182/blood-2013-06-508325
Ethnomedicinal recipes for digestive ailments and stomachic problems & allied diseases from tribals of Sriharikota island, Andhra Pradesh	Bharath Kumar R.; Suryanarayana B.	2014
Surveillance-response systems: The key to elimination of tropical diseases	Tambo E.; Ai L.; Zhou X.; Chen J.-H.; Hu W.; Bergquist R.; Guo J.-G.; Utzinger J.; Tanner M.; Zhou X.-N.	2014	https://dx.doi.org/10.1186/2049-9957-3-17
50 years on: The United States-Japan cooperative medical science program 1965-2015 (part 1)	Brennan P.J.	2014	https://dx.doi.org/10.5025/hansen.83.101
Species Diversity, Seasonal, and Spatial Distribution of Mosquitoes (Diptera: Culicidae) Captured in Aotus Monkey-Baited Traps in a Forested Site Near Iquitos, Peru	Andrews E.S.; Schoeler G.B.; Gozalo A.S.; Carbajal F.; Lopez-Sifuentes V.; Turell M.J.	2014	https://dx.doi.org/10.1603/ME14058
A Review and Framework for Categorizing Current Research and Development in Health Related Geographical Information Systems (GIS) Studies	Lyseen A.K.; Nohr C.; Sorensen E.M.; Gudes O.; Geraghty E.M.; Shaw N.T.; Bivona-Tellez C.	2014	https://dx.doi.org/10.15265/IY-2014-0008
Effectiveness of Mosquito Magnet trap in rural areas in the southeastern tropical Atlantic Forest	Sant'Ana D.C.; Sa I.L.; Sallum M.A.	2014	https://dx.doi.org/10.1590/0074-02761400297
An analysis on funded theses in the Chinese Journal of Parasitology and Parasitic Diseases in 2009-2012	Yi F.; Zhang Z.; Sheng H.	2014
Recent approaches to chemical discovery and development against malaria and the neglected tropical diseases human African trypanosomiasis and schistosomiasis	Njoroge M.; Njuguna N.M.; Mutai P.; Ongarora D.S.; Smith P.W.; Chibale K.	2014	https://dx.doi.org/10.1021/cr500098f
Subtle morbidities associated with malaria co-infection with schistosomiasis among children in South-West Nigeria	Oladele V.S.; Awobode H.O.; Anumudu C.I.	2014
Community perceptions, attitude, practices and treatment seeking behaviour for schistosomiasis in L. Victoria islands in Uganda	Kabatereine N.; Fleming F.; Thuo W.; Tinkitina B.; Tukahebwa E.M.; Fenwick A.	2014	https://dx.doi.org/10.1186/1756-0500-7-900
Distribution of yellow fever vectors in Northwestern and Western Provinces, Zambia	Masaninga F.; Muleba M.; Masendu H.; Songolo P.; Mweene-Ndumba I.; Mazaba-Liwewe M.L.; Kamuliwo M.; Ameneshewa B.; Siziya S.; Babaniyi O.A.	2014	https://dx.doi.org/10.1016/S1995-7645%2814%2960210-8
Medically important mosquitoes in the rubber plantation belt of central Kerala, India	Jomon K V; Valamparampil T T	2014
Ethnobotanic survey of some plants used as anti-schistosomal in and around Lubumbashi	Muya K.; Tshoto K.; Cioci C.C.; Aseho M.M.; Kalonji M.; Byanga K.; Kalonda E.; Simbi L.	2014	https://dx.doi.org/10.1007/s10298-014-0877-z
Schistosomiasis outbreak investigation, Empandeni Ward, Mangwe District, Matabeleland South Province, June 2012; a case control study	Chimberengwa P.T.; Masuka N.; Gombe N.T.; Bangure D.; Tshimanga M.; Takundwa L.	2014	https://dx.doi.org/10.1186/1756-0500-7-623
Neil Hamilton Fairley KBE FRCP FRS (1891-1966): an outstanding tropical physician in the twentieth century	Cook G.C.	2014	https://dx.doi.org/10.1177/0967772013479534
New uses for old drugs: the tale of artemisinin derivatives in the elimination of schistosomiasis japonica in China	Liu Y.-X.; Wu W.; Liang Y.-J.; Jie Z.-L.; Wang H.; Wang W.; Huang Y.-X.	2014	https://dx.doi.org/10.3390/molecules190915058
Infectious diseases in North Africa and North African immigrants to Europe	Khyatti M.; Trimbitas R.-D.; Zouheir Y.; Benani A.; El Messaoudi M.-D.; Hemminki K.	2014	https://dx.doi.org/10.1093/eurpub/cku109
Communicable diseases in the Eastern Mediterranean Region: Prevention and control 2010-2011	Haq Z.; Mahjour J.; Khan W.	2013	https://dx.doi.org/10.26719/2013.19.10.888
Parasites: What are they good for?	Stumhofer J.S.; Loke P.	2013	https://dx.doi.org/10.2174/1573395509666131203001449
Offline: The Rockefeller Foundation is back!	Horton R.	2013	https://dx.doi.org/10.1016/S0140-6736%2813%2960186-5
Schistosomiasis	Jenkins-Holick D.S.; Kaul T.L.	2013	https://dx.doi.org/10.7257/1053-816x.2013.33.4.163
New vaccines for neglected parasitic diseases and dengue	Beaumier C.M.; Gillespie P.M.; Hotez P.J.; Bottazzi M.E.	2013	https://dx.doi.org/10.1016/j.trsl.2013.03.006
Whole-Organ Isolation Approach as a Basis for Tissue-Specific Analyses in Schistosoma mansoni	Hahnel S.; Lu Z.; Wilson R.A.; Grevelding C.G.; Quack T.	2013	https://dx.doi.org/10.1371/journal.pntd.0002336
Polyethyleneimine Mediated DNA Transfection in Schistosome Parasites and Regulation of the WNT Signaling Pathway by a Dominant-Negative SmMef2	Liang S.; Knight M.; Jolly E.R.	2013	https://dx.doi.org/10.1371/journal.pntd.0002332
A Very High Infection Intensity of Schistosoma mansoni in a Ugandan Lake Victoria Fishing Community Is Required for Association with Highly Prevalent Organ Related Morbidity	Tukahebwa E.M.; Magnussen P.; Madsen H.; Kabatereine N.B.; Nuwaha F.; Wilson S.; Vennervald B.J.	2013	https://dx.doi.org/10.1371/journal.pntd.0002268
United States Military Tropical Medicine: Extraordinary Legacy, Uncertain Future	Beaumier C.M.; Gomez-Rubio A.M.; Hotez P.J.; Weina P.J.	2013	https://dx.doi.org/10.1371/journal.pntd.0002448
Alterations in Peripheral Blood B Cell Subsets and Dynamics of B Cell Responses during Human Schistosomiasis	Labuda L.A.; Ateba-Ngoa U.; Feugap E.N.; Heeringa J.J.; van der Vlugt L.E.P.M.; Pires R.B.A.; Mewono L.; Kremsner P.G.; van Zelm M.C.; Adegnika A.A.; Yazdanbakhsh M.; Smits H.H.	2013	https://dx.doi.org/10.1371/journal.pntd.0002094
Advancing Sino-Indian Cooperation to Combat Tropical Diseases	Hotez P.; Singh S.K.; Zhou X.-N.	2013	https://dx.doi.org/10.1371/journal.pntd.0002204
Vaccine against autoimmune disease: Can helminths or their products provide a therapy?	Zaccone P.; Cooke A.	2013	https://dx.doi.org/10.1016/j.coi.2013.02.006
Dynamics of anemia in relation to parasitic infections, micronutrient status, and increasing age in south-central Cote d'Ivoire	Righetti A.A.; Adiossan L.G.; Ouattara M.; Glinz D.; Hurrell R.F.; N'Goran E.K.; Wegmuller R.; Utzinger J.	2013	https://dx.doi.org/10.1093/infdis/jit066
Mosquitoes of Western Yunnan Province, China: Seasonal Abundance, Diversity, and Arbovirus Associations	Zhang H.-L.; Zhang Y.-Z.; Yang W.-H.; Feng Y.; Nasci R.S.; Yang J.; Liu Y.-H.; Dong C.-L.; Li S.; Zhang B.-S.; Yin Z.-L.; Wang P.-Y.; Fu S.-H.; Li M.-H.; Liu F.; Zhang J.; Sun J.; Li C.-W.; Gao X.-Y.; Liu H.; Wang H.-Y.; Petersen L.R.; Liang G.-D.	2013	https://dx.doi.org/10.1371/journal.pone.0077017
Susceptibility of eight species members in the Anopheles hyrcanus group to nocturnally subperiodic Brugia malayi	Saeung A.; Hempolchom C.; Baimai V.; Thongsahuan S.; Taai K.; Jariyapan N.; Chaithong U.; Choochote W.	2013	https://dx.doi.org/10.1186/1756-3305-6-5
Genetic diversity of Plasmodium falciparum among school-aged children from the Man region, western Cote d'Ivoire	Mara S.E.; Silue K.D.; Raso G.; N'Guetta S.P.; N'Goran E.K.; Tanner M.; Utzinger J.; Ding X.C.	2013	https://dx.doi.org/10.1186/1475-2875-12-419
Regenerative process evaluation of neuronal subclasses in chagasic patients with megacolon	Moreira M.D.; Brehmer A.; De Oliveira E.C.; Neto S.G.; Luquetti A.O.; Bueno L.L.; Fujiwara R.T.; De Freitas M.A.R.; Da Silveira A.B.M.	2013	https://dx.doi.org/10.1016/j.humimm.2012.11.012
Segmenting the etiological agent of schistosomiasis for high-content screening	Asarnow D.E.; Singh R.	2013	https://dx.doi.org/10.1109/TMI.2013.2247412
Measuring and modelling concurrency	Sawers L.	2013	https://dx.doi.org/10.7448/IAS.16.1.17431
Role of gap junctions and hemichannels in parasitic infections	Vega J.L.; Subiabre M.; Figueroa F.; Schalper K.A.; Osorio L.; Gonzalez J.; Saez J.C.	2013	https://dx.doi.org/10.1155/2013/589130
"Omics" in the study of the major parasitic diseases malaria and schistosomiasis	Nobrega de Sousa T.; de Menezes Neto A.; Alves de Brito C.F.	2013	https://dx.doi.org/10.1016/j.meegid.2013.07.008
5-methyl-cytosine and 5-hydroxy-methyl-cytosine in the genome of Biomphalaria glabrata, a snail intermediate host of Schistosoma mansoni	Fneich S.; Dheilly N.; Adema C.; Rognon A.; Reichelt M.; Bulla J.; Grunau C.; Cosseau C.	2013	https://dx.doi.org/10.1186/1756-3305-6-167
Genetic and genomic approaches to understanding drug resistance in parasites	Devaney E.	2013	https://dx.doi.org/10.1017/S0031182013001212
Prevalence and intensity of infection of intestinal schistosomiasis and reinfection after intervention in Budalangi endemic focus of Western Kenya	Wanjala P.M.; Khaemba B.M.; Luoba A.I.	2013	https://dx.doi.org/10.3923/ijtmed.2013.71.80
Bites and mites: Prevention and protection of vector-borne disease	Javed S.; Khan F.; Ramirez-Fort M.; Tyring S.K.	2013	https://dx.doi.org/10.1097/MOP.0b013e328362c4ab
Synthetic and natural protease inhibitors provide insights into parasite development, virulence and pathogenesis	Rascon Jr. A.A.; McKerrow J.H.	2013	https://dx.doi.org/10.2174/0929867311320250005
Human health impacts of ecosystem alteration	Myers S.S.; Gaffikin L.; Golden C.D.; Ostfeld R.S.; Redford K.H.; Ricketts T.H.; Turner W.R.; Osofsky S.A.	2013	https://dx.doi.org/10.1073/pnas.1218656110
Epidemiological and clinical correlates of malaria-helminth co-infections in southern Ethiopia	Mulu A.; Legesse M.; Erko B.; Belyhun Y.; Nugussie D.; Shimelis T.; Kassu A.; Elias D.; Moges B.	2013	https://dx.doi.org/10.1186/1475-2875-12-227
Infections in Internationally Adopted Children	Eckerle J.K.; Howard C.R.; John C.C.	2013	https://dx.doi.org/10.1016/j.pcl.2012.12.010
Parasitic Kidney disease: Milestones in the evolution of our knowledge	Barsoum R.S.	2013	https://dx.doi.org/10.1053/j.ajkd.2012.09.025
Estimating the relative contribution of parasitic infections and nutrition for anaemia among school-aged children in Kenya: A subnational geostatistical analysis	Pullan R.L.; Gitonga C.; Mwandawiro C.; Snow R.W.; Brooker S.J.	2013	https://dx.doi.org/10.1136/bmjopen-2012-001936
Parasitoses of the human central nervous system	Finsterer J.; Auer H.	2013	https://dx.doi.org/10.1017/S0022149X12000600
Sources of heterogeneity in human monocyte subsets	Appleby L.J.; Nausch N.; Midzi N.; Mduluza T.; Allen J.E.; Mutapi F.	2013	https://dx.doi.org/10.1016/j.imlet.2013.03.004
The genetic theory of infectious diseases: A brief history and selected illustrations	Casanova J.-L.; Abel L.	2013	https://dx.doi.org/10.1146/annurev-genom-091212-153448
Diagnosis and treatment of schistosomiasis in children in the era of intensified control	Knopp S.; Becker S.L.; Ingram K.J.; Keiser J.; Utzinger J.	2013	https://dx.doi.org/10.1586/14787210.2013.844066
Spectrum of illness in international migrants seen at geosentinel clinics in 1997-2009, part 2: Migrants resettled internationally and evaluated for specific health concerns	McCarthy A.E.; Weld L.H.; Barnett E.D.; So H.; Coyle C.; Greenaway C.; Stauffer W.; Leder K.; Lopez-Velez R.; Gautret P.; Castelli F.; Jenks N.; Walker P.F.; Loutan L.; Cetron M.	2013	https://dx.doi.org/10.1093/cid/cis1016
Back to the future for antiparasite vaccines?	Loukas A.; Good M.F.	2013	https://dx.doi.org/10.1586/erv.12.136
Importance of water and water-borne diseases: On the occasion of the world water day (march 22, 2013)	Hatami H.	2013
Metalloid compounds as drugs	Sekhon B.S.	2013
Nanotechnological strategies for the treatment of neglected diseases	Khalil N.M.; de Mattos A.C.; Carraro T.C.M.M.; Ludwig D.B.; Mainardes R.M.	2013	https://dx.doi.org/10.2174/138161281941131219135458
Malaria and artemisinin derivatives: An updated review	Ansari M.T.; Saify Z.S.; Sultana N.; Ahmad I.; Saeed-Ul-Hassan S.; Tariq I.; Khanum M.	2013	https://dx.doi.org/10.2174/13895575113136660097
Landscape of neglected tropical diseases: Getting it right	Van Lieshout L.; Yazdanbakhsh M.	2013	https://dx.doi.org/10.1016/S1473-3099%2813%2970094-X
Diabetic ketoacidosis: An overlooked child killer in sub-Saharan Africa?	Murunga A.N.; Owira P.M.O.	2013	https://dx.doi.org/10.1111/tmi.12195
First meeting: "Latin American Network on Molecular Epidemiology and Evolutionary Genetics of Infectious Diseases (LAN-MEEGID)"	Tibayrenc M.	2013	https://dx.doi.org/10.1016/j.meegid.2013.08.022
Matrix-Assisted Laser Desorption Ionization - Time of Flight Mass Spectrometry: An Emerging Tool for the Rapid Identification of Mosquito Vectors	Yssouf A.; Socolovschi C.; Flaudrops C.; Ndiath M.O.; Sougoufara S.; Dehecq J.-S.; Lacour G.; Berenger J.-M.; Sokhna C.S.; Raoult D.; Parola P.	2013	https://dx.doi.org/10.1371/journal.pone.0072380
Barrier screens: A method to sample blood-fed and host-seeking exophilic mosquitoes	Burkot T.R.; Russell T.L.; Reimer L.J.; Bugoro H.; Beebe N.W.; Cooper R.D.; Sukawati S.; Collins F.H.; Lobo N.F.	2013	https://dx.doi.org/10.1186/1475-2875-12-49
Pre-existing Schistosoma japonicum infection alters the immune response to Plasmodium berghei infection in C57BL/6 mice	Wang M.-L.; Cao Y.-M.; Luo E.-J.; Zhang Y.; Guo Y.-J.	2013	https://dx.doi.org/10.1186/1475-2875-12-322
Diagnostic issues of acute schistosomiasis with Schistosoma mekongi in a traveler: A case report	Clerinx J.; Cnops L.; Huyse T.; Tannich E.; Van Esbroeck M.	2013	https://dx.doi.org/10.1111/jtm.12040
Rapid diagnostic tests for neurological infections in central Africa	Yansouni C.P.; Bottieau E.; Lutumba P.; Winkler A.S.; Lynen L.; Buscher P.; Jacobs J.; Gillet P.; Lejon V.; Alirol E.; Polman K.; Utzinger J.; Miles M.A.; Peeling R.W.; Muyembe J.-J.; Chappuis F.; Boelaert M.	2013	https://dx.doi.org/10.1016/S1473-3099%2813%2970004-5
Modelling in infectious diseases: Between haphazard and hazard	Neuberger A.; Paul M.; Nizar A.; Raoult D.	2013	https://dx.doi.org/10.1111/1469-0691.12309
Validation of a direct agglutination test prototype kit for the diagnosis of visceral leishmaniasis	Oliveira E.; Saliba S.W.; Saliba J.W.; Rabello A.	2013	https://dx.doi.org/10.1093/trstmh/trt004
Recent updates on biological activities of oxadiazoles	Saha R.; Tanwar O.; Marella A.; Alam M.M.; Akhter M.	2013	https://dx.doi.org/10.2174/1389557511313070007
Infectious diseases: A call for manuscripts in an interdisciplinary era	Stein R.A.	2013	https://dx.doi.org/10.1111/ijcp.12057
Co-infection of tuberculosis and parasitic diseases in humans: A systematic review	Li X.-X.; Zhou X.-N.	2013	https://dx.doi.org/10.1186/1756-3305-6-79
WIPO Re:Search: A consortium catalyzing research and product development for neglected tropical diseases	Dent J.; Ramamoorthi R.; Graef K.; Nelson L.M.; Wichard J.C.	2013	https://dx.doi.org/10.4155/ppa.13.49
Tropical diseases screening in immigrant patients with human immunodeficiency virus infection in Spain	Salvador F.; Molina I.; Sulleiro E.; Burgos J.; Curran A.; Van Den Eynde E.; Villar Del Saz S.; Navarro J.; Crespo M.; Ocana I.; Ribera E.; Falco V.; Pahissa A.	2013	https://dx.doi.org/10.4269/ajtmh.12-0714
Short report: Acute schistosomiasis in travelers: 14 Years' experience at the hospital for tropical diseases, London	Logan S.; Armstrong M.; Moore E.; Nebbia G.; Jarvis J.; Suvari M.; Bligh J.; Chiodini P.L.; Brown M.; Doherty T.	2013	https://dx.doi.org/10.4269/ajtmh.12-0646
Impact of polyparasitic infections on anemia and undernutrition among Kenyan children living in a schistosoma haematobium-endemic area	Bustinduy A.L.; Parraga I.M.; Thomas C.L.; Mungai P.L.; Mutuku F.; Muchiri E.M.; Kitron U.; King C.H.	2013	https://dx.doi.org/10.4269/ajtmh.12-0552
Birthweight in offspring of mothers with high prevalence of helminth and malaria infection in coastal Kenya	Fairley J.K.; Bisanzio D.; King C.H.; Kitron U.; Mungai P.; Muchiri E.; King C.L.; Malhotra I.	2013	https://dx.doi.org/10.4269/ajtmh.2012.12-0371
Remote sensing and disease control in China: Past, present and future	Zhang Z.; Ward M.; Gao J.; Wang Z.; Yao B.; Zhang T.; Jiang Q.	2013	https://dx.doi.org/10.1186/1756-3305-6-11
Intermittent preventive treatment: Efficacy and safety of sulfadoxine-pyrimethamine and sulfadoxine-pyrimethamine plus piperaquine regimens in schoolchildren of the Democratic Republic of Congo: A study protocol for a randomized controlled trial	Doua J.Y.; Matangila J.; Lutumba P.; Van geertruyden J.-P.	2013	https://dx.doi.org/10.1186/1745-6215-14-311
Platelets as immune cells in infectious diseases	Speth C.; Loffler J.; Krappmann S.; Lass-Florl C.; Rambach G.	2013	https://dx.doi.org/10.2217/fmb.13.104
Molecular diagnostics and parasitic disease	Vasoo S.; Pritt B.S.	2013	https://dx.doi.org/10.1016/j.cll.2013.03.008
Associations between maternal helminth and malaria infections in pregnancy and clinical malaria in the offspring: A birth cohort in Entebbe, Uganda	Ndibazza J.; Webb E.L.; Lule S.; Mpairwe H.; Akello M.; Oduru G.; Kizza M.; Akurut H.; Muhangi L.; Magnussen P.; Vennervald B.; Elliott A.	2013	https://dx.doi.org/10.1093/infdis/jit397
From mice to women: The conundrum of immunity to infection during pregnancy	Krishnan L.; Nguyen T.; McComb S.	2013	https://dx.doi.org/10.1016/j.jri.2012.10.015
Efficacy of mefloquine intermittent preventive treatment in pregnancy against schistosoma haematobium infection in Gabon: A nested randomized controlled assessor-blinded clinical trial	Basra A.; Mombo-Ngoma G.; Capan Melser M.; Akerey Diop D.; Wurbel H.; Mackanga J.-R.; Furstenau M.; Manego Zoleko R.; Adegnika A.A.; Gonzalez R.; Menendez C.; Kremsner P.G.; Ramharter M.	2013	https://dx.doi.org/10.1093/cid/cis976
Malaria and lupus anticoagulant: A case study and review	Ronayne C.	2013
The insecticidal potential of venom peptides	Smith J.J.; Herzig V.; King G.F.; Alewood P.F.	2013	https://dx.doi.org/10.1007/s00018-013-1315-3
Successful vaccination of immune suppressed recipients using Listeria vector HIV-1 vaccines in helminth infected mice	Shollenberger L.M.; Bui C.; Paterson Y.; Allen K.; Harn D.	2013	https://dx.doi.org/10.1016/j.vaccine.2013.02.037
Research gaps for three main tropical diseases in the People's Republic of China	Zheng Q.; Vanderslott S.; Jiang B.; Xu L.-L.; Liu C.-S.; Huo L.-L.; Duan L.-P.; Wu N.-B.; Li S.-Z.; Xia Z.-G.; Wu W.-P.; Hu W.; Zhang H.-B.	2013	https://dx.doi.org/10.1186/2049-9957-2-15
Integrated vector management: A critical strategy for combating vector-borne diseases in South Sudan	Chanda E.; Govere J.M.; Macdonald M.B.; Lako R.L.; Haque U.; Baba S.P.; Mnzava A.	2013	https://dx.doi.org/10.1186/1475-2875-12-369
HIV and Schistosoma haematobium prevalences correlate in sub-Saharan Africa	Ndeffo Mbah M.L.; Poolman E.M.; Drain P.K.; Coffee M.P.; van der Werf M.J.; Galvani A.P.	2013	https://dx.doi.org/10.1111/tmi.12165
Role of imaging in the diagnosis and management of parasitic infections	Henry T.S.; Cummings K.W.	2013	https://dx.doi.org/10.1097/MCP.0b013e32835f1b85
Infections in returned travelers	Cruz A.T.	2013	https://dx.doi.org/10.1016/j.cpem.2013.04.003
Infection and treatment immunizations for successful parasite vaccines	Mutapi F.; Billingsley P.F.; Secor W.E.	2013	https://dx.doi.org/10.1016/j.pt.2013.01.003
Urinary schistosomiasis and malaria associated anemia in Ethiopia	Deribew K.; Tekeste Z.; Petros B.	2013	https://dx.doi.org/10.1016/S2221-1691%2813%2960068-4
Using a new odour-baited device to explore options for luring and killing outdoor-biting malaria vectors: A report on design and field evaluation of the Mosquito Landing Box	Matowo N.S.; Moore J.; Mapua S.; Madumla E.P.; Moshi I.R.; Kaindoa E.W.; Mwangungulu S.P.; Kavishe D.R.; Sumaye R.D.; Lwetoijera D.W.; Okumu F.O.	2013	https://dx.doi.org/10.1186/1756-3305-6-137
Evolutionary immune response to conserved domains in parasites and aeroallergens	Bielory B.P.; Mainardi T.; Rottem M.	2013	https://dx.doi.org/10.2500/aap.2013.34.3616
DDT & deltamethrin resistance status of known Japanese encephalitis vectors in Assam, India	Dhiman S.; Rabha B.; Talukdar P.K.; Das N.G.; Yadav K.; Baruah I.; Singh L.; Veer V.	2013
Edible vaccines against veterinary parasitic diseases-Current status and future prospects	Jacob S.S.; Cherian S.; Sumithra T.G.; Raina O.K.; Sankar M.	2013	https://dx.doi.org/10.1016/j.vaccine.2013.02.022
Fever in the returned child traveller	Khatami A.; Isaacs D.; Marais B.	2013
Parasitic infections in solid organ transplantation	Schwartz B.S.; Mawhorter S.D.	2013	https://dx.doi.org/10.1111/ajt.12120
Central nervous system infections in travelers	Kirsch H.L.; Thakur K.T.; Birbeck G.L.	2013	https://dx.doi.org/10.1007/s11908-013-0383-8
General remarks	Anonymous.	2013
Schistosomiasis in African infants and preschool children: Let them now be treated!	Stothard J.R.; Sousa-Figueiredo J.C.; Betson M.; Bustinduy A.; Reinhard-Rupp J.	2013	https://dx.doi.org/10.1016/j.pt.2013.02.001
Immunological consequences of antihelminthic treatment in preschool children exposed to urogenital schistosome infection	Rujeni N.; Nausch N.; Midzi N.; Cowan G.J.; Burchmore R.; Cavanagh D.R.; Taylor D.W.; Mduluza T.; Mutapi F.	2013	https://dx.doi.org/10.1155/2013/283619
UK investments in global infectious disease research 1997-2010: A case study	Head M.G.; Fitchett J.R.; Cooke M.K.; Wurie F.B.; Hayward A.C.; Atun R.	2013	https://dx.doi.org/10.1016/S1473-3099%2812%2970261-X
Abstracts of the 8th European Congress on Tropical Medicine and International Health and 5th Conference of the Scandinavian-Baltic Society for Parasitology	Anonymous.	2013
Antiparasitic peptides	Pretzel J.; Mohring F.; Rahlfs S.; Becker K.	2013	https://dx.doi.org/10.1007/10_2013_191
Factors affecting the infant antibody response to measles immunisation in Entebbe-Uganda	Kizito D.; Tweyongyere R.; Namatovu A.; Webb E.L.; Muhangi L.; Lule S.A.; Bukenya H.; Cose S.; Elliott A.M.	2013
Role of parasites in cancer	Mandong B.M.; Ngbea J.A.; Raymond V.	2013
Schistosomiasis chemotherapy	Thetiot-Laurent S.A.-L.; Boissier J.; Robert A.; Meunier B.	2013	https://dx.doi.org/10.1002/anie.201208390
Parasitic disorders	Newton C.R.; Preux P.-M.; Singhi P.	2013	https://dx.doi.org/10.1016/B978-0-444-52910-7.00034-9
[Establishment of policy indicators of adaptation to the impact of climate change on the transmission of schistosomiasis and malaria in China]	Qian Y.-J.; Li S.-Z.; Xu J.-F.; Zhang L.; Fu Q.; Zhou X.-N.	2013
Deworming the world	Olds G.R.	2013
In vivo activity of dihydroartemisinin against schistosoma mansoni schistosomula in mice	Li H.-J.; Wang W.; Li Y.-Z.; Qu G.-L.; Xing Y.-T.; Qian K.; Jia Y.; Yang Z.-K.; Qian Y.-L.; Dai J.-R.; Liang Y.-S.	2013
[Parasitic diseases in organ or tissue recipients]	Avdiukhina T.I.; Dovgalev A.S.; Imamkuliev K.D.; Konstantinova T.N.	2013
[Evaluation of an indirect immunofluorescence assay kit for the detection of anti-Toxoplasma gondii IgG]	Lu Z.M.; Wang Y.; Zhang Z.Y.; Tang H.W.; Suo X.	2013
Potential for mosquitoes (Diptera: Culicidae) from Florida to transmit Rift valley fever virus	Turell M.J.; Britch S.C.; Aldridge R.L.; Kline D.L.; Boohene C.; Linthicum K.J.	2013	https://dx.doi.org/10.1603/ME13049
A review on the use of nanoparticles in the treatment of parasitic infections	Elmi T.; Gholami S.; Fakhar M.; Azizi F.	2013
Pathology of CNS parasitic infections	Pittella J.E.H.	2013	https://dx.doi.org/10.1016/B978-0-444-53490-3.00005-4
Role of malnutrition and parasite infections in the spatial variation in children's anaemia risk in northern Angola	Soares Magalhaes R.J.; Langa A.; Pedro J.M.; Sousa-Figueiredo J.C.; Clements A.C.A.; Nery S.V.	2013	http://dx.doi.org/10.4081/gh.2013.91
Population dynamics and spatial structure of human-biting mosquitoes, inside and outside of houses, in the Chockwe irrigation scheme, southern Mozambique	Charlwood J.D.; Macia G.A.; Manhaca M.; Sousa B.; Cuamba N.; Braganca M.	2013	http://dx.doi.org/10.4081/gh.2013.89
Mosquito fauna in municipal parks of Sao Paulo City, Brazil: A preliminary survey	Medeiros-Sousa A.R.; Ceretti Jr. W.; Urbinatti P.R.; De Carvalho G.C.; De Paula M.B.; Fernandes A.; Matos Jr. M.O.; Orico L.D.; Araujo A.B.; Nardi M.S.; Marrelli M.T.	2013	https://dx.doi.org/10.2987/12-6304R.1
Resting environments of some Costa Rican mosquitoes	Burkett-Cadena N.; Graham S.P.; Giovanetto L.A.	2013	https://dx.doi.org/10.1111/j.1948-7134.2013.12004.x
Culicidae (Diptera) selection of humans, chickens and rabbits in three different environments in the province of Chaco, Argentina	Stein M.; Zalazar L.; Willener J.A.; Luduena Almeida F.; Almiron W.R.	2013	https://dx.doi.org/10.1590/0074-0276108052013005
Antimalarials in the treatment of schistosomiasis	Keiser J.; Utzinger J.	2012	https://dx.doi.org/10.2174/138161212801327293
A physico-biochemical study on potential redox-cyclers as antimalarial and anti-schistosomal drugs	Johann L.; Lanfranchi D.A.; Davioud-Charvet E.; Elhabiri M.	2012	https://dx.doi.org/10.2174/138161212801327284
Burkitt's lymphoma	Molyneux E.M.; Rochford R.; Griffin B.; Newton R.; Jackson G.; Menon G.; Harrison C.J.; Israels T.; Bailey S.	2012	https://dx.doi.org/10.1016/S0140-6736%2811%2961177-X
Protein kinases as potential targets for novel anti-schistosomal strategies	Beckmann S.; Leutner S.; Gouignard N.; Dissous C.; Grevelding C.G.	2012	https://dx.doi.org/10.2174/138161212801327310
Global burden of disease in young people aged 10-24 years - Authors' reply	Mathers C.D.; Gore F.M.; Patton G.C.; Ferguson J.; Sawyer S.M.	2012	https://dx.doi.org/10.1016/S0140-6736%2812%2960020-8
Proteomic profiling and potential cellular target identification of K11777, a clinical cysteine protease inhibitor, in Trypanosoma brucei	Yang P.-Y.; Wang M.; He C.Y.; Yao S.Q.	2012	https://dx.doi.org/10.1039/c1cc16178d
Parasitic infections and myositis	El-Beshbishi S.N.; Ahmed N.N.; Mostafa S.H.; El-Ganainy G.A.	2012	https://dx.doi.org/10.1007/s00436-011-2609-8
Mono-parasite infection versus co-infections in Tanzania: The need to revise our research focus	Mazigo H.D.; Ambrose-Mazigo E.E.	2012	https://dx.doi.org/10.4314/thrb.v14i1.1
Expatriates ill after travel: Results from the Geosentinel Surveillance Network	Lim P.-L.; Han P.; Chen L.H.; MacDonald S.; Pandey P.; Hale D.; Schlagenhauf P.; Loutan L.; Wilder-Smith A.; Davis X.M.; Freedman D.O.	2012	https://dx.doi.org/10.1186/1471-2334-12-386
High mosquito burden and malaria transmission in a district of the city of Douala, Cameroon	Antonio-Nkondjio C.; Defo-Talom B.; Tagne-Fotso R.; Tene-Fossog B.; Ndo C.; Lehman L.G.; Tchuinkam T.; Kengne P.; Awono-Ambene P.	2012	https://dx.doi.org/10.1186/1471-2334-12-275
Chronic bystander infections and immunity to unrelated antigens	Stelekati E.; Wherry E.J.	2012	https://dx.doi.org/10.1016/j.chom.2012.10.001
Factors associated with the performance of a blood-based interferon-gamma release assay in diagnosing tuberculosis	Banfield S.; Pascoe E.; Thambiran A.; Siafarikas A.; Burgner D.	2012	https://dx.doi.org/10.1371/journal.pone.0038556
A research agenda for helminth diseases of humans: The problem of helminthiases	Lustigman S.; Prichard R.K.; Gazzinelli A.; Grant W.N.; Boatin B.A.; McCarthy J.S.; Basanez M.-G.	2012	https://dx.doi.org/10.1371/journal.pntd.0001582
Schistosomicidal and molluscicidal activities of aminoalkylamino substituted neo- and norneocryptolepine derivatives	El Bardicy S.; El Sayed I.; Yousif F.; Van Der Veken P.; Haemers A.; Augustyns K.; Pieters L.	2012	https://dx.doi.org/10.3109/13880209.2011.578278
Evaluation of the efficacy of bendiocarb in indoor residual spraying against pyrethroid resistant malaria vectors in Benin: Results of the third campaign	Osse R.; Aikpon R.; Padonou G.G.; Oussou O.; Yadouleton A.; Akogbeto M.	2012	https://dx.doi.org/10.1186/1756-3305-5-163
Use of fecal occult blood tests as epidemiologic indicators of morbidity associated with intestinal schistosomiasis during preventive chemotherapy in young children	Betson M.; Sousa-Figueiredo J.C.; Kabatereine N.B.; Stothard J.R.	2012	https://dx.doi.org/10.4269/ajtmh.2012.12-0059
The challenge of health & environment: Profiling risks & strategic priorities for now & the future	Narain J.P.	2012
Molecular xenomonitoring of Dirofilaria immitis and Dirofilaria repens in mosquitoes from north-eastern Italy by real-time PCR coupled with melting curve analysis	Latrofa M.S.; Montarsi F.; Ciocchetta S.; Annoscia G.; Dantas-Torres F.; Ravagnan S.; Capelli G.; Otranto D.	2012	https://dx.doi.org/10.1186/1756-3305-5-76
A furoxan-amodiaquine hybrid as a potential therapeutic for three parasitic diseases	Mott B.T.; Cheng K.C.-C.; Guha R.; Kommer V.P.; Williams D.L.; Vermeire J.J.; Cappello M.; Maloney D.J.; Rai G.; Jadhav A.; Simeonov A.; Inglese J.; Posner G.H.; Thomas C.J.	2012	https://dx.doi.org/10.1039/c2md20238g
A special issue on 'Molecular and Cellular Biology of Helminth Parasites VI', Hydra, Greece 2010	Kalinna B.H.	2012	https://dx.doi.org/10.1016/j.exppara.2012.07.002
Nigeria: "Ground zero" for the high prevalence neglected tropical diseases	Hotez P.J.; Asojo O.A.; Adesina A.M.	2012	https://dx.doi.org/10.1371/journal.pntd.0001600
The role of remote sensing and GIS for spatial prediction of vector-borne diseases transmission: A systematic review	Palaniyandi M.	2012
Parasitic Liver Disease in Travelers	Chan W.W.; Showler A.; Boggild A.K.	2012	https://dx.doi.org/10.1016/j.idc.2012.05.006
The interplay of PPARs with parasites and related intracellular pathogens	Chan M.M.; Fong D.	2012	https://dx.doi.org/10.1155/2012/624845
The genus Clematis (Ranunculaceae): Chemical and pharmacological perspectives	Chawla R.; Kumar S.; Sharma A.	2012	https://dx.doi.org/10.1016/j.jep.2012.06.014
Schistosoma haematobium, a rare aetiology of spinal cord compression	Ba M.C.; Thiam A.B.; Ndoye N.; Wahab I.; Thioub M.; Sakho Y.; Badiane S.B.	2012	https://dx.doi.org/10.1016/j.neuchi.2012.04.003
Etiology of anemia among infants, school-aged children, and young non-pregnant women in different settings of South-Central Cote d'Ivoire	Righetti A.A.; Koua A.-Y.G.; Adiossan L.G.; Glinz D.; Hurrell R.F.; N'Goran E.K.; Niamke S.; Wegmuller R.; Utzinger J.	2012	https://dx.doi.org/10.4269/ajtmh.2012.11-0788
Regional disparities in the burden of disease attributable to unsafe water and poor sanitation in China	Carlton E.J.; Liang S.; McDowell J.Z.; Li H.; Luo W.; Remais J.V.	2012	https://dx.doi.org/10.2471/BLT.11.098343
Fauna of Culicidae in rural areas of Porto Velho and the first record of Mansonia (Mansonia) flaveola (Coquillet, 1906), for the State of Rondonia, Brazil	Gama R.A.; da Silva I.M.; de Oliveira Monteiro H.A.; Eiras A.E.	2012	https://dx.doi.org/10.1590/S0037-86822012000100025
Mosquito biting activity on humans & detection of Plasmodium falciparum infection in Anopheles stephensi in Goa, India	Korgaonkar N.S.; Kumar A.; Yadav R.S.; Kabadi D.; Dash A.P.	2012	https://dx.doi.org/10.4103/0971-5916.93434
Helminth infection in populations undergoing epidemiological transition: A friend or foe?	Wiria A.E.; Djuardi Y.; Supali T.; Sartono E.; Yazdanbakhsh M.	2012	https://dx.doi.org/10.1007/s00281-012-0358-0
Tregs in infection and vaccinology: Heroes or traitors?	Berod L.; Puttur F.; Huehn J.; Sparwasser T.	2012	https://dx.doi.org/10.1111/j.1751-7915.2011.00299.x
Ensuring the sustainable future of neglected tropical disease prevention programs through treaty law	Hardee M.A.	2012	https://dx.doi.org/10.1515/ijdhd-2012-0046
Schistosomes induce regulatory features in human and mouse CD1dhi B cells: Inhibition of allergic inflammation by IL-10 and regulatory T cells	van der Vlugt L.E.P.M.; Labuda L.A.; Ozir-Fazalalikhan A.; Lievers E.; Gloudemans A.K.; Liu K.-Y.; Barr T.A.; Sparwasser T.; Boon L.; Ngoa U.A.; Feugap E.N.; Adegnika A.A.; Kremsner P.G.; Gray D.; Yazdanbakhsh M.; Smits H.H.	2012	https://dx.doi.org/10.1371/journal.pone.0030883
Cardio-Renal Syndrome Type 5: Epidemiology, Pathophysiology, and Treatment	Soni S.S.; Ronco C.; Pophale R.; Bhansali A.S.; Nagarik A.P.; Barnela S.R.; Saboo S.S.; Raman A.	2012	https://dx.doi.org/10.1016/j.semnephrol.2011.11.007
Schistosoma mansoni infection impairs antimalaria treatment and immune responses of rhesus macaques infected with mosquito-borne Plasmodium coatneyi	Semenya A.A.; Sullivan J.S.; Barnwell J.W.; Secor W.E.	2012	https://dx.doi.org/10.1128/IAI.00590-12
In memory of Patrick Manson, founding father of tropical medicine and the discovery of vector-borne infections	To K.K.; Yuen K.-Y.	2012	https://dx.doi.org/10.1038/emi.2012.32
Infectious diseases in Iran: A bird's eye view	Askarian M.; Mansour Ghanaie R.; Karimi A.; Habibzadeh F.	2012	https://dx.doi.org/10.1111/1469-0691.12021
Risk perception and communication in sub-saharan Africa	Dodoo A.; Hugman B.	2012	https://dx.doi.org/10.2165/11636270-000000000-00000
Profile: The KEMRI/CDC health and demographic surveillance system-Western Kenya	Odhiambo F.O.; Laserson K.F.; Sewe M.; Hamel M.J.; Feikin D.R.; Adazu K.; Ogwang S.; Obor D.; Amek N.; Bayoh N.; Ombok M.; Lindblade K.; Desai M.; Ter kuile F.; Phillips-howard P.; Van eijk A.M.; Rosen D.; Hightower A.; Ofware P.; Muttai H.; Nahlen B.; Decock K.; Slutsker L.; Breiman R.F.; Vulule J.M.	2012	https://dx.doi.org/10.1093/ije/dys108
The global burden of neglected tropical diseases	Fenwick A.	2012	https://dx.doi.org/10.1016/j.puhe.2011.11.015
In vivo activity of aryl ozonides against Schistosoma species	Keiser J.; Ingram K.; Vargas M.; Chollet J.; Wang X.; Dong Y.; Vennerstrom J.L.	2012	https://dx.doi.org/10.1128/AAC.05371-11
Travel-associated illness in older adults (>60 y)	Gautret P.; Gaudart J.; Leder K.; Schwartz E.; Castelli F.; Lim P.L.; Murphy H.; Keystone J.; Cramer J.; Shaw M.; Boddaert J.; Von Sonnenburg F.; Parola P.	2012	https://dx.doi.org/10.1111/j.1708-8305.2012.00613.x
In vitro and in vivo activity of 3-alkoxy-1,2-dioxolanes against Schistosoma mansoni	Ingram K.; Schiaffo C.E.; Sittiwong W.; Benner E.; Dussault P.H.; Keiser J.	2012	https://dx.doi.org/10.1093/jac/dks141
Post-arrival health screening in Karen refugees in Australia	Paxton G.A.; Sangster K.J.; Maxwell E.L.; McBride C.R.J.; Drewe R.H.	2012	https://dx.doi.org/10.1371/journal.pone.0038194
Antigen-specific B memory cell responses to Plasmodium falciparum malaria antigens and Schistosoma haematobium antigens in co-infected Malian children	Lyke K.E.; Wang A.; Dabo A.; Arama C.; Daou M.; Diarra I.; Plowe C.V.; Doumbo O.K.; Sztein M.B.	2012	https://dx.doi.org/10.1371/journal.pone.0037868
Mansonia africana and Mansonia uniformis are Vectors in the transmission of Wuchereria bancrofti lymphatic filariasis in Ghana	Ughasi J.; Bekard H.E.; Coulibaly M.; Adabie-Gomez D.; Gyapong J.; Appawu M.; Wilson M.D.; Boakye D.A.	2012	https://dx.doi.org/10.1186/1756-3305-5-89
Unique structure and regulation of the nematode detoxification gene regulator, SKN-1: Implications to understanding and controlling drug resistance	Choe K.P.; Leung C.K.; Miyamoto M.M.	2012	https://dx.doi.org/10.3109/03602532.2012.684799
Correlation between steroid sex hormones, egg laying capacity and cercarial shedding in Biomphalaria alexandrina snails after treatment with Haplophyllum tuberculatum	Rizk M.Z.; Metwally N.S.; Hamed M.A.; Mohamed A.M.	2012	https://dx.doi.org/10.1016/j.exppara.2012.06.011
Role of leukotrienes on protozoan and helminth infections	Rogerio A.P.; Anibal F.F.	2012	https://dx.doi.org/10.1155/2012/595694
Impact of Anthelminthic Treatment in Pregnancy and Childhood on Immunisations, Infections and Eczema in Childhood: A Randomised Controlled Trial	Ndibazza J.; Mpairwe H.; Webb E.L.; Mawa P.A.; Nampijja M.; Muhangi L.; Kihembo M.; Lule S.A.; Rutebarika D.; Apule B.; Akello F.; Akurut H.; Oduru G.; Naniima P.; Kizito D.; Kizza M.; Kizindo R.; Tweyongere R.; Alcock K.J.; Muwanga M.; Elliott A.M.	2012	https://dx.doi.org/10.1371/journal.pone.0050325
Open Source Drug Discovery in Practice: A Case Study	Ardal C.; Rottingen J.-A.	2012	https://dx.doi.org/10.1371/journal.pntd.0001827
Parasites, proteomes and systems: Has Descartes' clock run out of time?	Wastling J.M.; Armstrong S.D.; Krishna R.; Xia D.	2012	https://dx.doi.org/10.1017/S0031182012000716
Immunology and cell biology of parasitic diseases 2011	Terrazas L.I.; Satoskar A.R.; Morales-Montor J.	2012	https://dx.doi.org/10.1155/2012/187489
Universal paediatric refugee health screening	Francis J.; Mutch R.C.; Rutherford D.M.; Cherian S.	2012	https://dx.doi.org/10.1111/j.1440-1754.2012.02598.x
Living with uncertainty	Stillwaggon E.	2012	https://dx.doi.org/10.1016/j.pt.2012.04.006
Epidemiology of malaria, schistosomiasis, geohelminths, anemia and malnutrition in the context of a demographic surveillance system in northern Angola	Sousa-Figueiredo J.C.; Gamboa D.; Pedro J.M.; Fancony C.; Langa A.J.; Magalhaes R.J.S.; Stothard J.R.; Nery S.V.	2012	https://dx.doi.org/10.1371/journal.pone.0033189
Gene Silencing in Parasites. Current Status and Future Prospects	Manzano-Roman R.; Oleaga A.; Perez-Sanchez R.; Siles-Lucas M.	2012	https://dx.doi.org/10.1016/B978-0-12-394303-3.00002-5
Novel immunomic technologies for schistosome vaccine development	McWilliam H.E.G.; Driguez P.; Piedrafita D.; McManus D.P.; Meeusen E.N.T.	2012	https://dx.doi.org/10.1111/j.1365-3024.2011.01330.x
Refugee health update	Schulz T.R.; Leder K.; Maloof T.; Biggs B.-A.	2012
Malaria and related outcomes in patients with intestinal helminths: A cross-sectional study	Degarege A.; Legesse M.; Medhin G.; Animut A.; Erko B.	2012	https://dx.doi.org/10.1186/1471-2334-12-291
One hundred and second annual council meeting	Anonymous.	2012	https://dx.doi.org/10.1645/12-41.1
Schistosoma mansoni morbidity among school-aged children: A SCORE Project in Kenya	Samuels A.M.; Matey E.; Mwinzi P.N.M.; Wiegand R.E.; Muchiri G.; Ireri E.; Hyde M.; Montgomery S.P.; Karanja D.M.S.; Secor W.E.	2012	https://dx.doi.org/10.4269/ajtmh.2012.12-0397
Partnering parasites: Evidence of synergism between heavy schistosoma haematobium and plasmodium species infections in Kenyan children	Florey L.S.; King C.H.; van Dyke M.K.; Muchiri E.M.; Mungai P.L.; Zimmerman P.A.; Wilson M.L.	2012	https://dx.doi.org/10.1371/journal.pntd.0001723
Plasmodium-helminth coinfection and its sources of heterogeneity across East Africa	Brooker S.J.; Pullan R.L.; Gitonga C.W.; Ashton R.A.; Kolaczinski J.H.; Kabatereine N.B.; Snow R.W.	2012	https://dx.doi.org/10.1093/infdis/jir844
Reduced T regulatory cell response during acute plasmodium falciparum infection in malian children co-infected with schistosoma haematobium	Lyke K.E.; Dabo A.; Arama C.; Daou M.; Diarra I.; Wang A.; Plowe C.V.; Doumbo O.K.; Sztein M.B.	2012	https://dx.doi.org/10.1371/journal.pone.0031647
Artemisia annua (Qinghao): A pharmacological review	Das S.	2012
Spatial studies on vector-transmitted diseases and vectors	Rosa-Freitas M.G.; Honorio N.A.; Codeco C.T.; Werneck G.L.; Degallier N.	2012	https://dx.doi.org/10.1155/2012/573965
Neglected tropical diseases: Diagnosis, clinical management, treatment and control	Utzinger J.; Becker S.L.; Knopp S.; Blum J.; Neumayr A.L.; Keiser J.; Hatz C.F.	2012	https://dx.doi.org/10.4414/smw.2012.13727
Spectrum of imported infectious diseases among children and adolescents returning from the tropics and subtropics	Herbinger K.-H.; Drerup L.; Alberer M.; Nothdurft H.-D.; Sonnenburg F.V.; Loscher T.	2012	https://dx.doi.org/10.1111/j.1708-8305.2011.00589.x
Travel related illness in short-term volunteers from the UK to developing countries	Wyler N.; Green S.; Boddington N.; Davies C.; Friedli K.; Lankester T.	2012	https://dx.doi.org/10.1016/j.tmaid.2012.04.002
Morita-Baylis-Hillman adducts: Biological activities and potentialities to the discovery of new cheaper drugs	Lima-Junior C.G.; Vasconcellos M.L.A.A.	2012	https://dx.doi.org/10.1016/j.bmc.2012.04.061
Genetic diversity of Ascaris in southwestern Uganda	Betson M.; Nejsum P.; Llewellyn-Hughes J.; Griffin C.; Atuhaire A.; Arinaitwe M.; Adriko M.; Ruggiana A.; Turyakira G.; Kabatereine N.B.; Stothard J.R.	2012	https://dx.doi.org/10.1016/j.trstmh.2011.10.011
Epidemiology of malaria and helminth interaction: A review from 2001 to 2011	Adegnika A.A.; Kremsner P.G.	2012	https://dx.doi.org/10.1097/COH.0b013e3283524d90
EFIS-EJI African International Conference on Immunity (AICI)	Sibanda E.; Gallerano D.; Wollmann E.; Valenta R.	2012	https://dx.doi.org/10.1002/eji.2012700025
Other 4-methanolquinolines, amyl alcohols and phentathrenes: Mefloquine, lumefantrine and halofantrine	Nosten F.; Phillips-Howard P.A.; ter Kuile F.O.	2012	https://dx.doi.org/10.1007/978-3-0346-0480-2_5
Research, development and innovation for the control of neglected diseases	dos Santos F.L.A.; Lyra M.A.M.; Alves L.D.S.; da Silva K.E.R.; Rolim L.A.; Gomes T.C.B.L.; Ferraz L.R.M.; de Lima A.A.N.; Soares-Sobrinho J.L.; Rolim-Neto P.J.	2012
Aflatoxin exposure may contribute to chronic hepatomegaly in Kenyan school children	Gong Y.Y.; Wilson S.; Mwatha J.K.; Routledge M.N.; Castelino J.M.; Zhao B.; Kimani G.; Curtis Kariuki H.; Vennervald B.J.; Dunne D.W.; Wild C.P.	2012	https://dx.doi.org/10.1289/ehp.1104357
Redox-active antiparasitic drugs	Pal C.; Bandyopadhyay U.	2012	https://dx.doi.org/10.1089/ars.2011.4436
Low-molecular-mass antioxidants in parasites	Krauth-Siegel R.L.; Leroux A.E.	2012	https://dx.doi.org/10.1089/ars.2011.4392
Thiol-based posttranslational modifications in parasites	Jortzik E.; Wang L.; Becker K.	2012	https://dx.doi.org/10.1089/ars.2011.4266
Advances in parasite control in Africa: From basic science to translation	Mutapi F.	2012	https://dx.doi.org/10.1155/2012/158039
Ophthalmic parasitosis: A review article	Nimir A.R.; Saliem A.; Ibrahim I.A.A.	2012	https://dx.doi.org/10.1155/2012/587402
Primary Health Care in rural Malawi - a qualitative assessment exploring the relevance of the community-directed interventions approach	Makaula P.; Bloch P.; Banda H.T.; Mbera G.B.; Mangani C.; de Sousa A.; Nkhono E.; Jemu S.; Muula A.S.	2012	https://dx.doi.org/10.1186/1472-6963-12-328
Analysis of snail genes in the crustacean parhyale hawaiensis: Insight into snail gene family evolution	Hannibal R.L.; Price A.L.; Parchem R.J.; Patel N.H.	2012	https://dx.doi.org/10.1007/s00427-012-0396-6
[Control situation and primary task of key parasitic diseases in China]	Lei Z.L.; Wang L.Y.	2012
Artemisinin: The gifts from traditional Chinese medicine not only for malaria control but also for schistosomiasis control	Liu R.; Dong H.-F.; Jiang M.-S.	2012	https://dx.doi.org/10.1007/s00436-011-2707-7
Feeding patterns of mosquitoes (Diptera: Culicidae) in six Brazilian environmental preservation areas	Dos Santos Silva J.; Alencar J.; Costa J.M.; Seixas-Lorosa E.; Guimaraes A.E.	2012	https://dx.doi.org/10.1111/j.1948-7134.2012.00237.x
The association between malaria parasitaemia, erythrocyte polymorphisms, malnutrition and anaemia in children less than 10 years in Senegal: a case control study	Tine R.C.; Ndiaye M.; Hansson H.H.; Ndour C.T.; Faye B.; Alifrangis M.; Sylla K.; Ndiaye J.L.; Magnussen P.; Bygbjerg I.C.; Gaye O.	2012
Twenty-year surveillance of insects relevant to public health during the construction of hydroelectric facilities in Antioquia, Colombia	Zuluaga W.A.; Lopez Y.L.; Osorio L.; Salazar L.F.; Gonzalez M.C.; Rios C.M.; Wolff M.I.; Escobar J.P.	2012	https://dx.doi.org/10.7705/biomedica.v32i3.668
Synthesis and biological evaluation of 1,4-naphthoquinones and quinoline-5,8-diones as antimalarial and schistosomicidal agents	Lanfranchi D.A.; Cesar-Rodo E.; Bertrand B.; Huang H.-H.; Day L.; Johann L.; Elhabiri M.; Becker K.; Williams D.L.; Davioud-Charvet E.	2012	https://dx.doi.org/10.1039/c2ob25812a
Infectious diseases among travellers and migrants in Europe, Eurotravnet 2010	Gautret P.; Cramer J.P.; Field V.; Caumes E.; Jensenius M.; Gkrania-Klotsas E.; de Vries P.J.; Grobusch M.P.; Lopez-Velez R.; Castelli F.; Schlagenhauf P.; Hervius Askling H.; von Sonnenburg F.; G Lalloo D.; Loutan L.; Rapp C.; Basto F.; Santos O'Connor F.; Weld L.; Parola P.	2012
Open innovation	Bombelles T.	2012
Epidemiology of anaemia among pregnant women in Geizera, central Sudan	Abdelgadir M.A.; Khalid A.R.; Ashmaig A.L.; Ibrahim A.R.M.; Ahmed A.-A.M.; Adam I.	2012	https://dx.doi.org/10.3109/01443615.2011.617849
[A cross analysis on the theoretical testing results on diagnosis of common parasitic diseases: national technique competition China]	Wang Q.; Li S.-Z.; Zhang L.; Fu Q.; Liu W.; Xu J.; Chen Y.-D.; Xia Z.-G.; Chen Z.; Wang L.-Y.; Zhou X.-N.	2012
Environmental pollutants and diseases of sexual development in humans and wildlife in South Africa: Harbingers of impact on overall health?	Riana Bornman M.S.; Bouwman H.	2012	https://dx.doi.org/10.1111/j.1439-0531.2012.02094.x
Tropical diseases and their impact on maternal and child health	Adam S.; Lombaard H.	2012
Detection of West Nile virus-specific antibodies and nucleic acid in horses and mosquitoes, respectively, in Nuevo Leon State, northern Mexico, 2006-2007	Ibarra-Juarez L.; Eisen L.; Bolling B.G.; Beaty B.J.; Blitvich B.J.; Sanchez-Casas R.M.; Ayala-Sulca Y.O.; Fernandez-Salas I.	2012	https://dx.doi.org/10.1111/j.1365-2915.2012.01014.x
Mosquito fauna of ubin Island, Singapore	Lee R.M.L.; Lam-Phua S.G.; Tan W.C.H.; Pang S.C.; Vythilingam I.; Ng L.C.; Rueda L.M.	2012	https://dx.doi.org/10.2987/12-6239R.1
Having a pair: the key to immune evasion for the diploid pathogen Schistosoma japonicum	Xu X.; Sun J.; Zhang J.; Wellems D.; Qing X.; McCutchan T.; Pan W.	2012
The four horsemen of the apocalypse: Tropical medicine in the fight against plague, death, famine, and war	Hotez P.J.	2012	https://dx.doi.org/10.4269/ajtmh.2012.11-0814
Anaemia in low-income and middle-income countries	Balarajan Y.; Ramakrishnan U.; Ozaltin E.; Shankar A.H.; Subramanian S.V.	2011	https://dx.doi.org/10.1016/S0140-6736%2810%2962304-5
Successes and failures in the control of infectious diseases in Brazil: Social and environmental context, policies, interventions, and research needs	Barreto M.L.; Teixeira M.G.; Bastos F.I.; Ximenes R.A.; Barata R.B.; Rodrigues L.C.	2011	https://dx.doi.org/10.1016/S0140-6736%2811%2960202-X
Transmission intensity and malaria vector population structure in Magugu, Babati district in northern Tanzania	Mwanziva C.E.; Kitau J.; Tungu P.K.; Mweya C.N.; Mkali H.; Ndege C.M.; Sanga A.; Mtabho C.; Lukwaro C.; Azizi S.; Myamba J.; Chilongola J.; Magesa S.M.; Shekalaghe S.; Mosha F.W.	2011	https://dx.doi.org/10.4314/thrb.v13i1.57252
Assessment and management of latent tuberculosis infection in a refugee population in the Northern Territory	Trauer J.M.; Krause V.L.	2011	https://dx.doi.org/10.5694/j.1326-5377.2011.tb03108.x
Parasitic infections in HIV infected individuals: Diagnostic & therapeutic challenges	Nissapatorn V.; Sawangjaroen N.	2011	https://dx.doi.org/10.4103/0971-5916.92633
Effect of schistosomiasis and soil-transmitted helminth infections on physical fitness of school children in cote d'ivoire	Muller I.; Coulibaly J.T.; Furst T.; Knopp S.; Hattendorf J.; Krauth S.J.; Stete K.; RighettiAure A.A.; Glinz D.; Yao A.K.; Puhse U.; N'GoranElie E.K.; Utzinger J.	2011	https://dx.doi.org/10.1371/journal.pntd.0001239
Anemia and pregnancy: A link to maternal chronic diseases	Gangopadhyay R.; Karoshi M.; Keith L.	2011	https://dx.doi.org/10.1016/S0020-7292%2811%2960005-2
Impact of climate change on human health and health systems in Tanzania: A review	Mboera L.E.G.; Mayala B.K.; Kweka E.J.; Mazigo H.D.	2011	https://dx.doi.org/10.4314/thrb.v13i1.10
Spatial variability in the density, distribution and vectorial capacity of anopheline species in Rufiji district, South-Eastern Tanzania	Kigadye E.S.P.; Nkwengulila G.; Magesa S.M.; Abdulla S.	2011	https://dx.doi.org/10.4314/thrb.v13i4.8
HIV and parasitic co-infections among patients seeking care at health facilities in Tanzania	Idindili B.; Jullu B.; Hattendorf J.; Mugusi F.; Antelman G.; Tanner M.	2011	https://dx.doi.org/10.4314/thrb.v13i4.3
Parasitic diseases of the central nervous system	Abdel Razek A.A.K.; Watcharakorn A.; Castillo M.	2011	https://dx.doi.org/10.1016/j.nic.2011.07.005
Integrated dataset of screening hits against multiple neglected disease pathogens	Nwaka S.; Besson D.; Ramirez B.; Maes L.; Matheeussen A.; Bickle Q.; Mansour N.R.; Yousif F.; Townson S.; Gokool S.; Cho-Ngwa F.; Samje M.; Misra-Bhattacharya S.; Murthy P.K.; Fakorede F.; Paris J.-M.; Yeates C.; Ridley R.; van Voorhis W.C.; Geary T.	2011	https://dx.doi.org/10.1371/journal.pntd.0001412
New antipoverty drugs, vaccines, and diagnostics: A research agenda for the US president's global health initiative (GHI)	Hotez P.J.	2011	https://dx.doi.org/10.1371/journal.pntd.0001133
Field testing of different chemical combinations as odour baits for trapping wild mosquitoes in the Gambia	Jawara M.; Awolola T.S.; Pinder M.; Jeffries D.; Smallegange R.C.; Takken W.; Conway D.J.	2011	https://dx.doi.org/10.1371/journal.pone.0019676
Application of DNA-based diagnostics in detection of schistosomal DNA in early infection and after drug treatment	Wang C.; Chen L.; Yin X.; Hua W.; Hou M.; Ji M.; Yu C.; Wu G.	2011	https://dx.doi.org/10.1186/1756-3305-4-164
Advances in tropical diseases	Ramos-E-Silva M.; Silveira Lima T.	2011
Mechanisms underlying the induction of regulatory T cells and its relevance in the adaptive immune response in parasitic infections	Adalid-Peralta L.; Fragoso G.; Fleury A.; Sciutto E.	2011	http://dx.doi.org/10.7150/ijbs.7.1412
Cercarial transformation and in vitro cultivation of Schistosoma mansoni schistosomules	Milligan J.N.; Jolly E.R.	2011
End-stage renal disease in Nigeria: an overview of the epidemiology and the pathogenetic mechanisms	Odubanjo M.O.; Okolo C.A.; Oluwasola A.O.; Arije A.	2011
Identification of intracellular and plasma membrane calcium channel homologues in pathogenic parasites	Prole D.L.; Taylor C.W.	2011	https://dx.doi.org/10.1371/journal.pone.0026218
Mosquito diversity in the Chilika Lake area, Orissa, India	Dash S.; Hazra R.K.	2011
Possible impact of rising sea levels on vector-borne infectious diseases	Ramasamy R.; Surendran S.N.	2011	https://dx.doi.org/10.1186/1471-2334-11-18
Chronic hepatosplenomegaly in African school children: A common but neglected morbidity associated with schistosomiasis and malaria	Wilson S.; Vennervald B.J.; Dunne D.W.	2011	https://dx.doi.org/10.1371/journal.pntd.0001149
Measuring fitness of kenyan children with polyparasitic infections using the 20-meter shuttle run test as a morbidity metric	Bustinduy A.L.; Thomas C.L.; Fiutem J.J.; Parraga I.M.; Mungai P.L.; Muchiri E.M.; Mutuku F.; Kitron U.; King C.H.	2011	https://dx.doi.org/10.1371/journal.pntd.0001213
An overview of studies on nutrition and neglected diseases in Brazil	Werneck G.L.; Hasselmann M.H.; Gouvea T.G.	2011
Progress in paediatric parasitology: A preface to a topic focusing on ever younger subjects	Stothard J.R.; Chiodini P.; Booth M.	2011	https://dx.doi.org/10.1017/S0031182011001545
Exposure, infection, systemic cytokine levels and antibody responses in young children concurrently exposed to schistosomiasis and malaria	Imai N.; Rujeni N.; Nausch N.; Bourke C.D.; Appleby L.J.; Cowan G.; Gwisai R.; Midzi N.; Cavanagh D.; Mduluza T.; Taylor D.; Mutapi F.	2011	https://dx.doi.org/10.1017/S0031182011001181
Treatment with anthelminthics during pregnancy: What gains and what risks for the mother and child?	Elliott A.M.; Ndibazza J.; Mpairwe H.; Muhangi L.; Webb E.L.; Kizito D.; Mawa P.; Tweyongyere R.; Muwanga M.	2011	https://dx.doi.org/10.1017/S0031182011001053
Anaemia in Ugandan preschool-aged children: The relative contribution of intestinal parasites and malaria	Green H.K.; Sousa-Figueiredo J.C.; Basanez M.-G.; Betson M.; Kabatereine N.B.; Fenwick A.; Stothard J.R.	2011	https://dx.doi.org/10.1017/S0031182011001016
Immunological footprint: The development of a child's immune system in environments rich in microorganisms and parasites	Djuardi Y.; Wammes L.J.; Supali T.; Sartono E.; Yazdanbakhsh M.	2011	https://dx.doi.org/10.1017/S0031182011000588
Geospatial Health: The first five years	Utzinger J.; Rinaldi L.; Malone J.B.; Krauth S.J.; Kristensen T.K.; Cringoli G.; Bergquist R.	2011	http://dx.doi.org/10.4081/gh.2011.166
Mapping the risk of anaemia in preschool-age children: The contribution of malnutrition, malaria, and helminth infections in West Africa	Magalhaes R.J.S.; Clements A.C.A.	2011	https://dx.doi.org/10.1371/journal.pmed.1000438
Interactions between worms and malaria: Good worms or bad worms?	Nacher M.	2011	https://dx.doi.org/10.1186/1475-2875-10-259
Adult population as potential reservoir of NTD infections in rural villages of Kwale district, Coastal Kenya: Implications for preventive chemotherapy interventions policy	Njenga S.M.; Mwandawiro C.S.; Muniu E.; Mwanje M.T.; Haji F.M.; Bockarie M.J.	2011	https://dx.doi.org/10.1186/1756-3305-4-175
Antiparasitic therapy	Kappagoda S.; Singh U.; Blackburn B.G.	2011	https://dx.doi.org/10.4065/mcp.2011.0203
Magnetic resonance imaging in Malawi: contributions to clinical care, medical education and biomedical research	Potchen M.J.; Kampondeni S.; Birbeck G.L.; Hammond C.A.; Gonani A.; Phiri K.S.; Seydel K.B.; Taylors T.E.	2011	http://dx.doi.org/10.4314/mmj.v23i2.70753
Drug targets for the treatment of protozoan parasitic diseases	Guddat L.	2011	https://dx.doi.org/10.2174/156802611796575920
Purine nucleoside phosphorylase from Schistosoma mansoni in complex with ribose-1-phosphate	D'Muniz Pereira H.; Oliva G.; Garratt R.C.	2011
Design of novel artemisinin-like derivatives with cytotoxic and anti-angiogenic properties	Soomro S.; Langenberg T.; Mahringer A.; Konkimalla V.B.; Horwedel C.; Holenya P.; Brand A.; Cetin C.; Fricker G.; Dewerchin M.; Carmeliet P.; Conway E.M.; Jansen H.; Efferth T.	2011	https://dx.doi.org/10.1111/j.1582-4934.2010.01120.x
Loop-mediated isothermal amplification: Rapid detection of Angiostrongylus cantonensis infection in Pomacea canaliculata	Chen R.; Tong Q.; Zhang Y.; Lou D.; Kong Q.; Lv S.; Zhuo M.; Wen L.; Lu S.	2011	https://dx.doi.org/10.1186/1756-3305-4-204
Functional expression of parasite drug targets and their human orthologs in yeast	Bilsland E.; Pir P.; Gutteridge A.; Johns A.; King R.D.; Oliver S.G.	2011	https://dx.doi.org/10.1371/journal.pntd.0001320
Metabonomic investigation of human Schistosoma mansoni infection	Balog C.I.A.; Meissner A.; Goraler S.; Bladergroen M.R.; Vennervald B.J.; Mayboroda O.A.; Deelder A.M.	2011	https://dx.doi.org/10.1039/c0mb00262c
Knowledge attitudes and practices of grade three primary schoolchildren in relation to schistosomiasis, soil transmitted helminthiasis and malaria in Zimbabwe	Midzi N.; Mtapuri-Zinyowera S.; Mapingure M.P.; Paul N.H.; Sangweme D.; Hlerema G.; Mutsaka M.J.; Tongogara F.; Makware G.; Chadukura V.; Brouwer K.C.; Mutapi F.; Kumar N.; Mduluza T.	2011	https://dx.doi.org/10.1186/1471-2334-11-169
Nonspecific patterns of vector, host and avian malaria parasite associations in a central African rainforest	Njabo K.Y.; Cornel A.J.; Bonneaud C.; Toffelmier E.; Sehgal R.N.M.; Valkiunas G.; Russell A.F.; Smith T.B.	2011	https://dx.doi.org/10.1111/j.1365-294X.2010.04904.x
Landscape epidemiology: An emerging perspective in the mapping and modelling of disease and disease risk factors	Emmanuel N.N.; Loha N.; Okolo M.O.; Ikenna O.K.	2011	https://dx.doi.org/10.1016/S2222-1808%2811%2960041-8
Identification of the Schistosoma mansoni molecular target for the antimalarial drug artemether	Lepore R.; Simeoni S.; Raimondo D.; Caroli A.; Tramontano A.; Via A.	2011
Does moonlight influence the biting behaviour of Anopheles funestus?	Kampango A.; Cuamba N.; Charlwood J.D.	2011	https://dx.doi.org/10.1111/j.1365-2915.2010.00917.x
Neuroinfection survey at a neurological ward in a Brazilian tertiary teaching hospital	Marchiori P.E.; Lino A.M.; Machado L.R.; Pedalini L.M.; Boulos M.; Scaffi M.	2011	https://dx.doi.org/10.1590/S1807-59322011000600017
Do molecules matter more than morphology? Promises and pitfalls in parasites	Perkins S.L.; Martinsen E.S.; Falk B.G.	2011	https://dx.doi.org/10.1017/S0031182011000679
[Serological detection of Cryptosporidium spp. infection in outpatients in Changchun]	Song J.P.; Zhao J.X.; Gao H.; Liu Y.; Yue H.X.; Zhang J.; Su Y.; Yin J.G.	2011
Classification of immature mosquito species according to characteristics of the larval habitat in the subtropical province of Chaco, Argentina	Stein M.; Luduena-Almeida F.; Willener J.A.; Ricardo Almiron W.	2011	http://dx.doi.org/10.1590/S0074-02762011000400004
Associations between peripheral Plasmodium falciparum malaria parasitemia, human immunodeficiency virus, and concurrent helminthic infection among pregnant women in Malawi	Thigpen M.C.; Filler S.J.; Kazembe P.N.; Parise M.E.; Macheso A.; Campbell C.H.; Newman R.D.; Steketee R.W.; Hamel M.	2011	https://dx.doi.org/10.4269/ajtmh.2011.10-0186
Enlarging the "Audacious Goal": Elimination of the world's high prevalence neglected tropical diseases	Hotez P.	2011	https://dx.doi.org/10.1016/j.vaccine.2011.06.024
In vitro anti-schistosomal activity of "Plectranthus tenuiflorus" on miracidium, cercaria and schistosomula stages of schistosoma mansoni	Abdel Aziz I.Z.; El-Bady A.A.; El-Gayed S.H.	2011	https://dx.doi.org/10.3923/jp.2011.74.82
Coinfection of Schistosoma (Trematoda) with Bacteria, Protozoa and Helminths	Abruzzi A.; Fried B.	2011	https://dx.doi.org/10.1016/B978-0-12-391429-3.00005-8
Prevalence and implications of multiple-strain infections	Balmer O.; Tanner M.	2011	https://dx.doi.org/10.1016/S1473-3099%2811%2970241-9
Artemisinin production in Artemisia annua: Studies in planta and results of a novel delivery method for treating malaria and other neglected diseases	Weathers P.J.; Arsenault P.R.; Covello P.S.; McMickle A.; Teoh K.H.; Reed D.W.	2011	https://dx.doi.org/10.1007/s11101-010-9166-0
The neurology of parasitic diseases and malaria	Roman G.C.	2011	https://dx.doi.org/10.1212/01.CON.0000394678.13115.ad
False-positive Plasmodium falciparum histidine-rich protein 2 immunocapture assay results for acute schistosomiasis caused by Schistosoma mekongi	Leshem E.; Keller N.; Guthman D.; Grossman T.; Solomon M.; Marva E.; Schwartz E.	2011	https://dx.doi.org/10.1128/JCM.00307-11
Borna disease virus - Fact and fantasy	Lipkin W.I.; Briese T.; Hornig M.	2011	https://dx.doi.org/10.1016/j.virusres.2011.09.036
Artemisinins and immune system	Shakir L.; Hussain M.; Javeed A.; Ashraf M.; Riaz A.	2011	https://dx.doi.org/10.1016/j.ejphar.2011.06.044
Top of the list	Pimlott N.	2011
A review on Balanites aegyptiaca Del (desert date): Phytochemical constituents, traditional uses, and pharmacological activity	Chothani D.L.; Vaghasiya H.U.	2011	https://dx.doi.org/10.4103/0973-7847.79100
Investigating the spatial micro-epidemiology of diseases within a point-prevalence sample: A field applicable method for rapid mapping of households using low-cost GPS-dataloggers	Stothard J.R.; Sousa-Figueiredo J.C.; Betson M.; Seto E.Y.W.; Kabatereine N.B.	2011	https://dx.doi.org/10.1016/j.trstmh.2011.05.007
Applicability of an optimized non-conventional flow cytometry method to detect anti-Trypanosoma cruzi immunoglobulin G for the serological diagnosis and cure assessment following chemotherapeutic treatment of Chagas disease	Matos C.S.; Coelho-dos-Reis J.G.A.; Rassi A.; Luquetti A.O.; Dias J.C.P.; Eloi-Santos S.M.; Gomes I.T.; Vitelli-Avelar D.M.; Wendling A.P.B.; Rocha R.D.R.; Teixeira-Carvalho A.; Peruhype-Magalhaes V.; Andrade M.C.; Martins-Filho O.A.	2011	https://dx.doi.org/10.1016/j.jim.2011.03.007
On the mechanisms involved in biological heme crystallization	Stiebler R.; Soares J.B.R.C.; Timm B.L.; Silva J.R.; Mury F.B.; Dansa-Petretski M.; Oliveira M.F.	2011	https://dx.doi.org/10.1007/s10863-011-9335-x
Progress of research on DNA vaccines against parasitosis	Qi W.-J.; Fang Q.	2011
Vaccinomics for the major blood feeding helminths of humans	Loukas A.; Gaze S.; Mulvenna J.P.; Gasser R.B.; Brindley P.J.; Doolan D.L.; Bethony J.M.; Jones M.K.; Gobert G.N.; Driguez P.; McManus D.P.; Hotez P.J.	2011	https://dx.doi.org/10.1089/omi.2010.0150
Evaluation of fever after international travel	Crowell C.S.; Stamos J.K.	2011	https://dx.doi.org/10.3928/00904481-20101214-09
From innovation to application: Social-ecological context, diagnostics, drugs and integrated control of schistosomiasis	Utzinger J.; N'Goran E.K.; Caffrey C.R.; Keiser J.	2011	https://dx.doi.org/10.1016/j.actatropica.2010.08.020
Effects of artemisinin and Artemisia extracts on Haemonchus contortus in gerbils (Meriones unguiculatus)	Squires J.M.; Ferreira J.F.S.; Lindsay D.S.; Zajac A.M.	2011	https://dx.doi.org/10.1016/j.vetpar.2010.09.011
Spinal cord schistosomiasis: Fifteen years experience	Badr H.; Shaker A.; Mansour M.; Kasem M.; Zaher A.; Salama H.; Safwat M.	2011
Schistosomal myeloradiculopathy due to Schistosoma mansoni: Report on 17 cases from an endemic area	Badr H.I.; Shaker A.A.; Mansour M.A.; Kasem M.A.; Zaher A.A.; Salama H.H.; Safwat M.I.	2011	https://dx.doi.org/10.4103/0972-2327.82796
ACTs for the treatment of schistosomiasis	Fortin A.; Jansen F.H.	2011	https://dx.doi.org/10.1016/S1473-3099%2811%2970157-8
Epidemiology and history of human parasitic diseases in Romania	Neghina R.; Neghina A.M.; Marincu I.; Iacobiciu I.	2011	https://dx.doi.org/10.1007/s00436-011-2256-0
[Travel related urinary schistosomiasis: case report]	Ozvatan T.S.; Kocak C.; Alver O.; Mistik R.; Aslan E.	2011
Parasite infection is associated with Kaposi's sarcoma associated herpesvirus (KSHV) in Ugandan women	Wakeham K.; Webb E.L.; Sebina I.; Muhangi L.; Miley W.; Johnson W.T.; Ndibazza J.; Elliott A.M.; Whitby D.; Newton R.	2011	https://dx.doi.org/10.1186/1750-9378-6-15
Infectious diseases and the liver	Talwani R.; Gilliam B.L.; Howell C.	2011	https://dx.doi.org/10.1016/j.cld.2010.09.002
Integrating neglected tropical diseases into AIDS, tuberculosis, and malaria control	Hotez P.J.; Mistry N.; Rubinstein J.; Sachs J.D.	2011	https://dx.doi.org/10.1056/NEJMp1014637
A review of parasitic zoonoses in a changing Southeast Asia	Conlan J.V.; Sripa B.; Attwood S.; Newton P.N.	2011	https://dx.doi.org/10.1016/j.vetpar.2011.07.013
The socioeconomic burden of parasitic zoonoses: Global trends	Torgerson P.R.; Macpherson C.N.L.	2011	https://dx.doi.org/10.1016/j.vetpar.2011.07.017
The role of platelets in defence against pathogens	Clemetson K.J.	2011	https://dx.doi.org/10.5482/ha-1152
Regulatory T Cells in Infection	Maizels R.M.; Smith K.A.	2011	https://dx.doi.org/10.1016/B978-0-12-387827-4.00003-6
Plasmodium falciparum and helminth coinfections among schoolchildren in relation to agro-ecosystems in Mvomero District, Tanzania	Mboera L.E.G.; Senkoro K.P.; Rumisha S.F.; Mayala B.K.; Shayo E.H.; Mlozi M.R.S.	2011	https://dx.doi.org/10.1016/j.actatropica.2011.06.007
Natural products as therapeutic agents for schistosomiasis	Ali S.A.	2011	https://dx.doi.org/10.3923/rjmp.2011.1.20
Neglected tropical disease (NTD) control in health systems: The interface between programmes and general health services	Marchal B.; Van Dormael M.; Pirard M.; Cavalli A.; Kegels G.; Polman K.	2011	https://dx.doi.org/10.1016/j.actatropica.2011.02.017
Size matters: Versatile use of PiggyBac transposons as a genetic manipulation tool	Kim A.; Pyykko I.	2011	https://dx.doi.org/10.1007/s11010-011-0832-3
Natural products and tropical diseases	Bero J.; Quetin-Leclercq J.	2011	https://dx.doi.org/10.1055/s-0030-1270891
Parasitic infections in pregnancy	Dotters-Katz S.; Kuller J.; Heine R.P.	2011	https://dx.doi.org/10.1097/OGX.0b013e3182385fde
Strategic success for hydropower in Laos	Guerrier G.; Paul R.; Sananikhom P.; Kaul S.; Luthi R.; Katz J.-P.; Robino M.; Khammanithong P.; Brey P.T.	2011	https://dx.doi.org/10.1126/science.334.6052.38-a
Improving diagnosis of urogenital schistosome infection	Mutapi F.	2011	https://dx.doi.org/10.1586/eri.11.101
Community structure of ground-water breeding mosquitoes driven by land use in a temperate wetland of Argentina	Cardo M.V.; Dario V.; Eduardo C.A.	2011	https://dx.doi.org/10.1016/j.actatropica.2011.04.011
RNAi pathways in parasitic protists and worms	Batista T.M.; Marques J.T.	2011	https://dx.doi.org/10.1016/j.jprot.2011.02.032
Schistosomicidal and antifecundity effects of oral treatment of synthetic endoperoxide N-89	Taniguchi T.; Kumagai T.; Shimogawara R.; Ichinose S.; Hiramoto A.; Sato A.; Morita M.; Nojima M.; Kim H.-S.; Wataya Y.; Ohta N.	2011	https://dx.doi.org/10.1016/j.parint.2011.02.007
Maintaining the focus for neglected diseases	Kermani F.	2011
Controlling and coordinating development in vector-transmitted parasites	Matthews K.R.	2011	https://dx.doi.org/10.1126/science.1198077
Bioinformatic analysis of glycogen synthase kinase 3: Human versus parasite kinases	Osolodkin D.I.; Zakharevich N.V.; Palyulin V.A.; Danilenko V.N.; Zefirov N.S.	2011	https://dx.doi.org/10.1017/S0031182011000151
Concomitant infection by Plasmodium falciparum and Schistosoma heamatobium among school children in a rural area of Senegal	Tine R.C.; Faye B.; Ndiaye J.L.; Ndour C.T.; Brasseur P.; Olliaro P.; Gaye O.	2011	https://dx.doi.org/10.1016/j.medmal.2010.09.015
Schistosoma co-infection protects against brain pathology but does not prevent severe disease and death in a murine model of cerebral malaria	Bucher K.; Dietz K.; Lackner P.; Pasche B.; Fendel R.; Mordmuller B.; Ben-Smith A.; Hoffmann W.H.	2011	https://dx.doi.org/10.1016/j.ijpara.2010.06.008
Macromolecular bases of antischistosomal therapy	Angelucci F.; Miele A.E.; Boumis G.; Brunori M.; Dimastrogiovanni D.; Bellelli A.	2011	https://dx.doi.org/10.2174/156802611796575939
Enteroglial cells act as antigen-presenting cells in chagasic megacolon	Barcelos Morais Da Silveira A.; De Oliveira E.C.; Neto S.G.; Luquetti A.O.; Toshio Fujiwara R.; Correa Oliveira R.; Brehmer A.	2011	https://dx.doi.org/10.1016/j.humpath.2010.06.016
Developing novel strategies to prevent parasitic infections	Staines H.M.; Croft S.L.; Horrocks P.D.	2011	https://dx.doi.org/10.1586/eri.11.62
Schistosoma mansoni: Schistosomicidal effect of mefloquine and primaquine in vitro	Holtfreter M.C.; Loebermann M.; Klammt S.; Sombetzki M.; Bodammer P.; Riebold D.; Kinzelbach R.; Reisinger E.C.	2011	https://dx.doi.org/10.1016/j.exppara.2010.08.008
Schistosoma haematobium infection affects Plasmodium falciparum-specific IgG responses associated with protection against malaria	Courtin D.; Djilali-Saiah A.; Milet J.; Soulard V.; Gaye O.; Migot-Nabias F.; Sauerwein R.; Garcia A.; Luty A.J.F.	2011	https://dx.doi.org/10.1111/j.1365-3024.2010.01267.x
Vaccines to combat the neglected tropical diseases	Bethony J.M.; Cole R.N.; Guo X.; Kamhawi S.; Lightowlers M.W.; Loukas A.; Petri W.; Reed S.; Valenzuela J.G.; Hotez P.J.	2011	https://dx.doi.org/10.1111/j.1600-065X.2010.00976.x
Regarding: Influenza-like illness as an atypical presentation of falciparum malaria in a traveler from Africa	Antinori S.; Galimberti L.; Milazzo L.; Ridolfo A.; Corbellino M.	2011	https://dx.doi.org/10.1016/j.jemermed.2010.06.033
Profile: Ogobara Doumbo. Mali researcher shows how to reverse brain drain	Taylor D.A.	2011	https://dx.doi.org/10.1126/science.332.6037.1498
Rapid analysis of pharmacology for infectious diseases	Hopkins A.L.; Richard Bickerton G.; Carruthers I.M.; Boyer S.K.; Rubin H.; Overington J.P.	2011	https://dx.doi.org/10.2174/156802611795429130
Is the incidence of parasitic lung diseases increasing, and how may this affect modern respiratory medicine?	Vijayan V.K.	2009	https://dx.doi.org/10.1586/ers.09.28
AIDS in the family and community: The impact on child health in Malawi	Kidman R.; Hanley J.A.; Subramanian S.V.; Foster G.; Heymann J.	2010	https://dx.doi.org/10.1016/j.socscimed.2010.05.027
Tropical diseases. How to deal with in the general practitioner's office	Stingl P.; Stingl T.	2009	https://dx.doi.org/10.1007/bf03365782
Neglected tropical diseases-beyond the tipping point?	Molyneux D.H.	2010	https://dx.doi.org/10.1016/S0140-6736%2809%2961914-0
The changing disease-scape in the third epidemiological transition	Harper K.; Armelagos G.	2010	https://dx.doi.org/10.3390/ijerph7020675
Emerging and established parasitic lung infestations	Vijayan V.K.; Kilani T.	2010	https://dx.doi.org/10.1016/j.idc.2010.04.002
The Australian society for infectious diseases guidelines for the diagnosis, management and prevention of infections in recently arrived refugees: An abridged outline	Murray R.J.; Davis J.S.; Burgner D.P.	2009	https://dx.doi.org/10.5694/j.1326-5377.2009.tb02489.x
Progress and challenges in neglected tropical diseases	Anonymous.	2010	https://dx.doi.org/10.1016/S0140-6736%2810%2961936-8
Evaluation of Leishmania species reactivity in human serologic diagnosis of leishmaniasis	Silvestre R.; Santarem N.; Teixeira L.; Cunha J.; Schallig H.; Cordeiro-da-Silva A.	2009	https://dx.doi.org/10.4269/ajtmh.2009.81.202
Chemoprophylaxis of tropical infectious diseases	McBride W.J.H.	2010	https://dx.doi.org/10.3390/ph3051561
Anaemia and organomegaly associated with parasitic infections among schoolchildren in Sengerema District, north-western Tanzania	Mazigo H.D.; Lwambo N.J.S.; Mkoji G.M.; Laurent L.M.; Kweka E.J.; Waihenya R.	2010	https://dx.doi.org/10.4314/thrb.v12i2.56399
Short report: Childhood coinfections with plasmodium falciparum and schistosoma mansoni result in lower percentages of activated T cells and T regulatory memory cells than schistosomiasis only	Mouk E.M.O.; Mwinzi P.N.M.; Black C.L.; Carter J.M.; Ng'Ang'a Z.W.; Gicheru M.M.; Evan Secor W.; Karanja D.M.S.; Colley D.G.	2009	https://dx.doi.org/10.4269/ajtmh.2009.80.475
Tropical causes of epilepsy	Carod-Artal F.J.	2009	https://dx.doi.org/10.33588/rn.4909.2009212
Association of intestinal helminths and p. falciparum infections in co-infected school children in Northwest Tanzania	Mazigo H.D.; Kidenya B.R.; Ambrose E.E.; Zinga M.; Waihenya R.	2010	https://dx.doi.org/10.4314/thrb.v12i4.56152
Preliminary bibliometric evaluation of scientific publications produced in Latin America in the field of tropical and infectious diseases using SciELO	Rodriguez-Morales A.J.; Mayta-Tristan P.	2009	https://dx.doi.org/10.3855/jidc.46
Increases in levels of schistosome-specific immunoglobulin E and CD23 + B cells in a cohort of kenyan children undergoing repeated treatment and reinfection with schistosoma mansoni	Black C.L.; Muok E.M.O.; Mwinzi P.N.M.; Carter J.M.; Karanja D.M.S.; Secor W.E.; Colley D.G.	2010	https://dx.doi.org/10.1086/653828
Needs-driven rather than market-driven rules to spread access to medicines in poor countries	Dionisio D.	2010	https://dx.doi.org/10.3823/403
Public health implications of sewage ponds in Kano metropolis, Nigeria	Mukhtar M.D.; Indabawa I.I.; Imam T.S.	2010
Complexity, cofactors, and the failure of AIDS policy in Africa	Stillwaggon E.	2009	https://dx.doi.org/10.1186/1758-2652-12-12
Chronic diseases, climate change and complexity: The hidden connections	Mash R.	2010	http://dx.doi.org/10.1080/20786204.2010.10874022
Schistosoma mansoni Polo-like kinase 1: A mitotic kinase with key functions in parasite reproduction	Long T.; Cailliau K.; Beckmann S.; Browaeys E.; Trolet J.; Grevelding C.G.; Dissous C.	2010	https://dx.doi.org/10.1016/j.ijpara.2010.03.002
Measuring liver and spleen by ultrasonography	Poddar U.; Jagadisan B.	2010	https://dx.doi.org/10.1007/s13312-010-0086-2
Health seeking behaviour and utilization of health facilities for schistosomiasis-related symptoms in ghana	Danso-Appiah A.; Stolk W.A.; Bosompem K.M.; Otchere J.; Looman C.W.N.; Habbema J.D.F.; de Vlas S.J.	2010	https://dx.doi.org/10.1371/journal.pntd.0000867
Impact of schistosome infection on plasmodium falciparum malariometric indices and immune correlates in school age children in burma valley, zimbabwe	Sangweme D.T.; Midzi N.; Zinyowera-Mutapuri S.; Mduluza T.; Diener-West M.; Kumar N.	2010	https://dx.doi.org/10.1371/journal.pntd.0000882
Trioxaquines: Hybrid molecules for the treatment of malaria	Chauhan S.S.; Sharma M.; Chauhan P.M.S.	2010	https://dx.doi.org/10.1358/dnp.2010.23.10.1468390
Climate change and health	Martens P.	2009
The Schistosomiasis Control Initiative (SCI): rationale, development and implementation from 2002-2008	Fenwick A.; Webster J.P.; Bosque-Oliva E.; Blair L.; Fleming F.M.; Zhang Y.; Garba A.; Stothard J.R.; Gabrielli A.F.; Clements A.C.; Kabatereine N.B.; Toure S.; Dembele R.; Nyandindi U.; Mwansa J.; Koukounari A.	2009
Efficacy of artesunate + sulfamethoxypyrazine/pyrimethamine versus praziquantel in the treatment of Schistosoma haematobium in children	Sissoko M.S.; Dabo A.; Traore H.; Diallo M.; Traore B.; Konate D.; Niare B.; Diakite M.; Kamate B.; Traore A.; Bathily A.; Tapily A.; Toure O.B.; Cauwenbergh S.; Jansen H.F.; Doumbo O.K.	2009	https://dx.doi.org/10.1371/journal.pone.0006732
Mefloquine - An aminoalcohol with promising antischistosomal properties in mice	Keiser J.; Chollet J.; Xiao S.-H.; Mei J.-Y.; Jiao P.-Y.; Utzinger J.; Tanner M.	2009	https://dx.doi.org/10.1371/journal.pntd.0000350
Travelling to India for the Delhi XIX commonwealth games 2010	Shaw M.T.M.; Leggat P.A.; Chatterjee S.	2010	https://dx.doi.org/10.1016/j.tmaid.2010.04.007
The molecular mechanism of action of artemisinin - The debate continues	O'Neill P.M.; Barton V.E.; Ward S.A.	2010	https://dx.doi.org/10.3390/molecules15031705
Medicine in developing countries. Do schools hold the key to controlling parasitic disease?	Yamey G.	2010
[Fever in returned travelers]	Leshem E.; Schwartz E.	2010
[Morbidity of Israeli travelers after traveling to developing countries]	Mizrachi E.; Steinlauf S.; Schwartz E.	2010
Filamentous fungi associated with mosquito larvae (Diptera: Culicidae) in municipalities of the Brazilian Amazon	Pereira E.S.; Sarquis M.I.M.; Ferreira-Keppler R.L.; Hamada N.; Alencar Y.B.	2009	http://dx.doi.org/10.1590/S1519-566X2009000300009
Chapter 2 An Evolutionary Perspective on Parasitism as a Cause of Cancer	Ewald P.W.	2009	https://dx.doi.org/10.1016/S0065-308X%2808%2900602-7
Schistosoma mansoni infection reduces the incidence of murine cerebral malaria	Waknine-Grinberg J.H.; Gold D.; Ohayon A.; Flescher E.; Heyfets A.; Doenhoff M.J.; Schramm G.; Haas H.; Golenser J.	2010	https://dx.doi.org/10.1186/1475-2875-9-5
Can prenatal malaria exposure produce an immune tolerant phenotype?: A prospective birth cohort study in Kenya	Malhotra I.; Dent A.; Mungai P.; Wamachi A.; Ouma J.H.; Narum D.L.; Muchiri E.; Tisch D.J.; King C.L.	2009	https://dx.doi.org/10.1371/journal.pmed.1000116
Rapid mapping of schistosomiasis and other neglected tropical diseases in the context of integrated control programmes in Africa	Brooker S.; Kabatereine N.B.; Gyapong J.O.; Stothard J.R.; Utzinger J.	2009	https://dx.doi.org/10.1017/S0031182009005940
Modulation of dendritic cell responses by parasites: A common strategy to survive	Terrazas C.A.; Terrazas L.I.; Gomez-Garcia L.	2010	https://dx.doi.org/10.1155/2010/357106
Interplay of host and infectious agents	Ouf E.A.; Bechlars S.; Bottger E.; Buyukyazici B.; Faik I.; De Carvalho E.G.; Meese S.; Oktyabri A.; Ol Opaleye O.; Velavan T.P.; Kun J.F.J.	2010	https://dx.doi.org/10.1007/s00508-010-1328-y
Susceptibility of Biomphalaria straminea from Peixe Angical Dam, Tocantins, Brazil to infection with three strains of Schistosoma mansoni	Fernandez M.A.; Thiengo S.C.	2010	http://dx.doi.org/10.1590/S0074-02762010000400023
Acute schistosomiasis mansoni: Revisited and reconsidered	Lambertucci J.R.	2010	http://dx.doi.org/10.1590/S0074-02762010000400012
Travelers as a sentinel population: Use of sentinel networks to inform pretravel and posttravel evaluation	Leder K.	2009	https://dx.doi.org/10.1007/s11908-009-0008-4
Lateral organization of membrane proteins: Tetraspanins spin their web	Charrin S.; Le Naour F.; Silvie O.; Milhiet P.-E.; Boucheix C.; Rubinstein E.	2009	https://dx.doi.org/10.1042/BJ20082422
Field evaluation of G10, a celery (Apium graveolens)-based topical repellent, against mosquitoes (Diptera: Culicidae) in Chiang Mai province, northern Thailand	Tuetun B.; Choochote W.; Pongpaibul Y.; Junkum A.; Kanjanapothi D.; Chaithong U.; Jitpakdi A.; Riyong D.; Wannasan A.; Pitasawat B.	2009	https://dx.doi.org/10.1007/s00436-008-1224-9
Malaria survey and malaria control detachments in the South-West Pacific Area in World War 2	Crocker D.W.	2009
The immunopathogenesis of Entamoeba histolytica	Mortimer L.; Chadee K.	2010	https://dx.doi.org/10.1016/j.exppara.2010.03.005
[Analysis on the award-winning research achievements by the National Institute of Parasitic Diseases]	Zhang G.Q.; Guan Y.Y.; Zhang M.Q.; Tao B.Y.; Tang L.H.	2010
Screening mosquito house entry points as a potential method for integrated control of endophagic filariasis, arbovirus and malaria vectors	Ogoma S.B.; Lweitoijera D.W.; Ngonyani H.; Furer B.; Russell T.L.; Mukabana W.R.; Killeen G.F.; Moore S.J.	2010	https://dx.doi.org/10.1371/journal.pntd.0000773
Identification of attractive drug targets in neglected- disease pathogens using an in Silico approach	Crowther G.J.; Shanmugam D.; Carmona S.J.; Doyle M.A.; Hertz-Fowler C.; Berriman M.; Nwaka S.; Ralph S.A.; Roos D.S.; van Voorhis W.C.; Aguero F.	2010	https://dx.doi.org/10.1371/journal.pntd.0000804
[Malaria transmission in an area of high coverage with long lasting insecticidal nets in central Cote d'Ivoire]	Koudou B.G.; Ouattara F.A.; Edi A.V.; Nsanzabana C.; Tia E.; Tchicaya E.S.; Tanner M.; Bonfoh B.; Dagnogo M.; Utzinger J.	2010
Matching health needs of refugee children with services: How big is the gap?	Raman S.; Wood N.; Webber M.; Taylor K.-A.; Isaacs D.	2009	https://dx.doi.org/10.1111/j.1753-6405.2009.00431.x
Response of adult mosquitoes to light-emitting diodes placed in resting boxes and in the field	Bentley M.T.; Kaufman P.E.; Kline D.L.; Hogsette J.A.	2009
Ecological study of avian malaria vectors on the island of Minami-Daito, Japan	Tsuda Y.; Matsui S.; Saito A.; Akatani K.; Sato Y.; Takagi M.; Murata K.	2009
Schistosomiasis: a case study	Borch M.; Kiernan M.; Rust K.; Baron B.; Simmons B.; Hattala P.; Davey A.; Yovanovich J.; Shayder D.; Wasilewski A.; LaFaro V.E.	2009
Schistosomiasis coinfection in children influences acquired immune response against plasmodium falciparum Malaria antigens	Diallo T.O.; Remoue F.; Gaayeb L.; Schacht A.-M.; Charrier N.; de Clerck D.; Dompnier J.-P.; Pillet S.; Garraud O.; N'Diaye A.A.; Riveau G.	2010	https://dx.doi.org/10.1371/journal.pone.0012764
Epidemiological baseline situation before the construction of a small dam in five villages of Bouake, Central Cote-d'Ivoire	Diakite N.R.; Adja A.M.; Von Stamm T.; Utzinger J.; N'Goran E.K.	2010	https://dx.doi.org/10.1007/s13149-009-0029-4
Editorial	Lopez-Estrano C.	2010
DNA vaccines: A rational design against parasitic diseases	Carvalho J.A.; Rodgers J.; Atouguia J.; Prazeres D.M.; Monteiro G.A.	2010	https://dx.doi.org/10.1586/erv.09.158
Schistosoma mansoni infection among patients visiting a health centre near Gilgel Gibe Dam, Jimma, south Western Ethiopia	Abebe G.; Kiros M.; Golasa L.; Zeynudin A.	2010
Epidemiology of parasitic co-infections during pregnancy in Lambarene, Gabon	Adegnika A.A.; Ramharter M.; Agnandji S.T.; Ateba Ngoa U.; Issifou S.; Yazdanbahksh M.; Kremsner P.G.	2010	https://dx.doi.org/10.1111/j.1365-3156.2010.02598.x
Recent advances in the discovery of haem-targeting drugs for malaria and schistosomiasis	De Villiers K.A.; Egan T.J.	2009	https://dx.doi.org/10.3390/molecules14082868
Mosquito biodiversity of Dibru-Saikhowa biosphere reserve in Assam, India	Dutta P.; Prakash A.; Bhattacharyya D.R.; Khan S.A.; Gogoi P.R.; Sharma C.K.; Mahanta J.	2010
Blood meal identification of selected mosquitoes in Rio de Janeiro, Brazil	Lorosa E.S.; Faria M.S.; De Oliveira L.C.M.; Alencar J.; Marcondes C.B.	2010	https://dx.doi.org/10.2987/09-5914.1
Schistosoma mansoni infection as a predictor of severe anaemia in schoolchildren in eastern Sudan	Mahgoub H.M.; Mohamed A.A.; Magzoub M.; Gasim G.I.; Eldein W.N.; Ahmed A.A.; Adam I.	2010	https://dx.doi.org/10.1017/S0022149X09990368
Health risks encountered by Dutch medical students during an elective in the tropics and the quality and comprehensiveness of pre-and post-travel care	Sharafeldin E.; Soonawala D.; Vandenbroucke J.P.; Hack E.; Visser L.G.	2010	https://dx.doi.org/10.1186/1472-6920-10-89
Diagnosis of clinical samples spotted on FTA cards using PCR-based methods	Jamjoom M.; Sultan A.H.	2009
Fever of unknown origin in gastroenterology	Schneider T.; Daum S.; Loddenkemper C.; Zeitz M.	2009	https://dx.doi.org/10.1007/s00108-009-2301-6
Risk factors for helminth, malaria, and HIV infection in pregnancy in Entebbe, Uganda	Woodburn P.W.; Muhangi L.; Hillier S.; Ndibazza J.; Namujju P.B.; Kizza M.; Ameke C.; Omoding N.E.; Booth M.; Elliot A.M.	2009	https://dx.doi.org/10.1371/journal.pntd.0000473
Schistosoma mansoni infection among patients visiting a health centre near Gilgel Gibe Dam, Jimma, south western Ethiopia	Abebe G.; Kiros M.; Golasa L.; Zeynudin A.	2009
Parasitic lung infections	Vijayan V.K.	2009	https://dx.doi.org/10.1097/MCP.0b013e328326f3f8
Status report on public health in Mauritius in 2009	D'Aoust L.; Munbodh P.; Sookram C.; Paradan U.; Gauzere B.A.; Aubry P.	2010
Research and Development of Antischistosomal Drugs in the People's Republic of China. A 60-Year Review	Xiao S.-H.; Keiser J.; Chen M.-G.; Tanner M.; Utzinger J.	2010	https://dx.doi.org/10.1016/S0065-308X%2810%2973009-8
The Regional Network for Asian Schistosomiasis and Other Helminth Zoonoses (RNAS+). Target Diseases in Face of Climate Change	Yang G.-J.; Utzinger J.; Lv S.; Qian Y.-J.; Li S.-Z.; Wang Q.; Bergquist R.; Vounatsou P.; Li W.; Yang K.; Zhou X.-N.	2010	https://dx.doi.org/10.1016/S0065-308X%2810%2973005-0
Elimination of Lymphatic Filariasis in Southeast Asia	Sudomo M.; Chayabejara S.; Duong S.; Hernandez L.; Wu W.-P.; Bergquist R.	2010	https://dx.doi.org/10.1016/S0065-308X%2810%2972008-X
Important Helminth Infections in Southeast Asia. Diversity, Potential for Control and Prospects for Elimination	Utzinger J.; Bergquist R.; Olveda R.; Zhou X.-N.	2010	https://dx.doi.org/10.1016/S0065-308X%2810%2972001-7
Host and parasite genomics, an Australasian perspective	Peacock C.	2010	https://dx.doi.org/10.1111/j.1365-3024.2010.01226.x
Allergic disorders in Africa and Africans: Is it primarily a priority?	Mbugi E.V.; Chilongola J.O.	2010	https://dx.doi.org/10.1097/WOX.0b013e3181e1976c
Relation between Shistosoma mansoni and hepatosplenomegalies	Rakotonirina E.J.; Andrianjaka P.; Rakotoarivelo R.A.; Ramanampamonjy R.M.; Randria M.J.D.; Rakotomanga J.D.M.	2010	https://dx.doi.org/10.1684/san.2009.0175
Sentinel surveillance of lymphatic filariasis, schistosomiasis, soil transmitted helminths and malaria in rural Southern Malawi	Msyamboza K.; Ngwira B.; Banda R.; Mkwanda S.; Brabin B.	2010	http://dx.doi.org/10.4314/mmj.v22i1.55901
Universal primers for the amplification and sequence analysis of actin-1 from diverse mosquito species	Staley M.; Dorman K.S.; Bartholomay L.C.; Fernandez-Salas I.; Farfan-Ale J.A.; Lorono-Pino M.A.; Garcia-Rejon J.E.; Ibarra-Juarez L.; Blitvich B.J.	2010	https://dx.doi.org/10.2987/09-5968.1
Detection of west nile virus RNA in mosquitoes and identification of mosquito blood meals collected at alligator farms in Louisiana	Unlu I.; Kramer W.L.; Roy A.F.; Foil L.D.	2010	https://dx.doi.org/10.1603/ME09087
Specific diversity and culicidian nuisance in the villages of N'gatty and Allaba in laguna area of Ivory Coast	Fofana D.; Konan K.L.; Djohan V.; Konan Y.L.; Kone A.B.; Doannio J.M.C.; N'goran K.E.	2010	https://dx.doi.org/10.1007/s13149-010-0071-y
[Application of double antibody sandwich ELISA for detection of nucleoside triphosphate hydrolase-II protein of Toxoplasma gondii]	Hu X.; Zhuge Q.Y.; Li Y.F.; Pan C.W.; Tan F.	2010
An exposure-free tool for monitoring adult malaria mosquito populations	Govella N.J.; Moore J.D.; Killeen G.F.	2010	https://dx.doi.org/10.4269/ajtmh.2010.09-0682
Hepcidin and Plasmodium falciparum malaria in anemic school children in Mali	Ayoya M.A.; Stoltzfus R.J.; Spiekermann-Brouwer G.M.; Nemeth E.; Traore A.K.; Ganz T.; Garza C.	2009
Splenectomy: experience from Tikur Anbessa Hospital, Addis Ababa 1988-2007	Johnson O.	2009
Experimental study progress on tribendimidine, artemether and artesunate against Clonorchis sinensis and other trematodes	Xiao S.H.; Xue J.; Wu Z.X.	2009
Parasitic infections in solid organ transplant recipients	Munoz P.; Valerio M.; Puga D.; Bouza E.	2010	https://dx.doi.org/10.1016/j.idc.2010.01.009
Allergic characteristics of urban schoolchildren with atopic eczema in Ghana	Hogewoning A.A.; Larbi I.A.; Addo H.A.; Amoah A.S.; Boakye D.; Hartgers F.; Yazdanbakhsh M.; Van Ree R.; Bouwes Bavinck J.N.; Lavrijsen A.P.M.	2010	https://dx.doi.org/10.1111/j.1468-3083.2010.03655.x
Consequences of polyparasitism on anaemia among primary school children in Zimbabwe	Midzi N.; Mtapuri-Zinyowera S.; Mapingure M.P.; Sangweme D.; Chirehwa M.T.; Brouwer K.C.; Mudzori J.; Hlerema G.; Mutapi F.; Kumar N.; Mduluza T.	2010	https://dx.doi.org/10.1016/j.actatropica.2010.02.010
Schistosomiasis vaccine discovery using immunomics	Driguez P.; Doolan D.L.; Loukas A.; Felgner P.L.; McManus D.P.	2010	https://dx.doi.org/10.1186/1756-3305-3-4
Association of schistosomiasis with false-positive HIV test results in an African adolescent population	Everett D.B.; Baisely K.J.; McNerney R.; Hambleton I.; Chirwa T.; Ross D.A.; Changalucha J.; Watson-Jones D.; Helmby H.; Dunne D.W.; Mabey D.; Hayes R.J.	2010	https://dx.doi.org/10.1128/JCM.02264-09
Mitochondria as a promising antiparasitic target	Monzote L.; Gille L.	2010	https://dx.doi.org/10.2174/157488410790410605
Health research based on geospatial tools: A timely approach in a changing environment	Bergquist R.; Rinaldi L.	2010	https://dx.doi.org/10.1017/S0022149X09990484
Clinical and epidemiological characteristics of imported infectious diseases in Spanish travelers	Fuertes P.Z.; Perez-Ayala A.; Molina J.A.P.; Norman F.F.; Monge-Maillo B.; Navarro M.; Lopez-Velez R.	2010	https://dx.doi.org/10.1111/j.1708-8305.2010.00433.x
Transplantation and tropical infectious diseases	Franco-Paredes C.; Jacob J.T.; Hidron A.; Rodriguez-Morales A.J.; Kuhar D.; Caliendo A.M.	2010	https://dx.doi.org/10.1016/j.ijid.2009.04.021
Medical research at the albert schweitzer hospital	Issifou S.; Adegnika A.A.; Lell B.	2010	https://dx.doi.org/10.1007/s00508-010-1327-z
Rift Valley fever virus epidemic in Kenya, 2006/2007: The entomologic investigations	Sang R.; Kioko E.; Lutomiah J.; Warigia M.; Ochieng C.; O'Guinn M.; Lee J.S.; Koka H.; Godsey M.; Hoel D.; Hanafi H.; Miller B.; Schnabel D.; Breiman R.F.; Richardson J.	2010	https://dx.doi.org/10.4269/ajtmh.2010.09-0319
Vernonia amygdalina, an ethnoveterinary and ethnomedical used green vegetable with multiple bioactivities	Yeap S.K.; Ho W.Y.; Beh B.K.; Liang W.S.; Ky H.; Yousr A.H.N.; Alitheen N.B.	2010
Effects of deworming during pregnancy on maternal and perinatal outcomes in entebbe, Uganda: A randomized controlled Trial	Ndibazza J.; Muhangi L.; Akishule D.; Kiggundu M.; Ameke C.; Oweka J.; Kizindo R.; Duong T.; Kleinschmidt I.; Muwanga M.; Elliott A.M.	2010	https://dx.doi.org/10.1086/649924
Why does immunity to parasites take so long to develop?	Yazdanbakhsh M.; Sacks D.L.	2010	https://dx.doi.org/10.1038/nri2673
Liver disease due to parasites, bacteria and fungi	Burchard G.D.; Cramer J.; Krawinkel M.B.	2010	https://dx.doi.org/10.1007/s00112-010-2236-y
Clinical microbiology laboratory and imported parasitic diseases	Martn-Rabadn P.; Martnez-Ruiz R.; Cuadros J.; Caavate C.	2010	https://dx.doi.org/10.1016/j.eimc.2010.03.013
In vitro effect of current antimalarial drugs on the survival of paired Schistosoma mansoni adult worms and their egg production	Mitsui Y.; Aoki Y.	2010	https://dx.doi.org/10.2149/tmh.2010-04
False resistance to antiparasitic drugs: Causes from shelf availability to patient compliance	Cabaret J.	2010	http://dx.doi.org/10.2174/1871521411009030161
Medical chemistry of some "exotics": Drugs against worm and protozoan diseases and the antivirus agent ribavirin	Schlitzer M.; Ortmann R.; Form I.	2010	https://dx.doi.org/10.1002/pauz.201000348
Other imported diseases	Perez-Arellano J.L.; Mingo A.G.; Yague M.D.; Urmeneta A.F.	2010	http://dx.doi.org/10.1016/S0304-5412(10)70116-5
Effect of treating co-infections on HIV-1 viral load: a systematic review	Modjarrad K.; Vermund S.H.	2010	https://dx.doi.org/10.1016/S1473-3099%2810%2970093-1
Biosensors as rapid diagnostic tests for tropical diseases	Teles F.S.R.R.; De Tavora Tavira L.A.P.; Da Fonseca L.J.P.	2010	https://dx.doi.org/10.3109/10408363.2010.518405
Essential oils as anti-parasitic agents	Machado M.; Sousa M.D.C.; Salgueiro L.; Cavaleiro C.	2010
Current status of malaria and urban schistosomiasis infections in the Mammy Market free zone of the 34 field artillery Brigade in Obinze, Owerri	Eze N.C.E.; Nzeako S.O.; Amadi E.C.	2010
Parasite vaccines: Recent progress in, and problems associated with their development	Knox D.P.	2010	https://dx.doi.org/10.2174/1874279301004020063
Bringing neglected tropical diseases into the spotlight	Payne L.; Fitchett J.R.	2010	https://dx.doi.org/10.1016/j.pt.2010.06.002
Chronic Kidney Disease Associated With Environmental Toxins and Exposures	Soderland P.; Lovekar S.; Weiner D.E.; Brooks D.R.; Kaufman J.S.	2010	https://dx.doi.org/10.1053/j.ackd.2010.03.011
Cost-effectiveness of a successful schistosomiasis control programme in Cambodia (1995-2006)	Croce D.; Porazzi E.; Foglia E.; Restelli U.; Sinuon M.; Socheat D.; Montresor A.	2010	https://dx.doi.org/10.1016/j.actatropica.2009.11.011
Antiprotozoal, schistosomicidal, and antimicrobial activities of the essential oil from the leaves of baccharis dracunculifolia	Parreira N.A.; Magalhaes L.G.; Morais D.R.; Caixeta S.C.; De Sousa J.P.B.; Bastos J.K.; Cunha W.R.; Silva M.L.A.; Nanayakkara N.P.D.; Rodrigues V.; Da Silva Filho A.A.	2010	https://dx.doi.org/10.1002/cbdv.200900292
Parasitic diseases: Chemotherapy with a twist	Bergquist R.	2010	https://dx.doi.org/10.1086/651683
Efficacy and safety of mefloquine, artesunate, mefloquine-artesunate, and praziquantel against schistosoma haematobium: Randomized, exploratory open-label trial	Keiser J.; N'Guessan N.A.; Adoubryn K.D.; Silue K.D.; Vounatsou P.; Hatz C.; Utzinger J.; N'Goran E.K.	2010	https://dx.doi.org/10.1086/651682
Tamarindus indica L. (Fabaceae): Patterns of use in traditional African medicine	Havinga R.M.; Hartl A.; Putscher J.; Prehsler S.; Buchmann C.; Vogl C.R.	2010	https://dx.doi.org/10.1016/j.jep.2009.11.028
Hemozoin from Schistosoma japonicum does not affect murine myeloid dendritic cell function	Jiang Y.; Xue X.; Chen X.; Zhuang W.; Sun J.; Shen L.; Pan W.	2010	https://dx.doi.org/10.1007/s00436-009-1717-1
Flavivirus RNA in phlebotomine sandflies	Moureau G.; Ninove L.; Izri A.; Cook S.; Lamballerie X.D.; Charrel R.N.	2010	https://dx.doi.org/10.1089/vbz.2008.0216
Surgery of the spleen	Lloyd D.M.; Strickland A.D.	2010	https://dx.doi.org/10.1016/j.mpsur.2010.01.004
Health implications of chronic hepatosplenomegaly in Kenyan school-aged children chronically exposed to malarial infections and Schistosoma mansoni	Wilson S.; Vennervald B.J.; Kadzo H.; Ireri E.; Amaganga C.; Booth M.; Kariuki H.C.; Mwatha J.K.; Kimani G.; Ouma J.H.; Muchiri E.; Dunne D.W.	2010	https://dx.doi.org/10.1016/j.trstmh.2009.08.006
Breast feeding and drug therapy in neglected diseases	Barennes H.; Choonara I.	2010	https://dx.doi.org/10.1136/adc.2009.178418
Predictive factors of imported malaria in 272 febrile returning travelers seen as outpatients	Ansart S.; Perez L.; Thellier M.; Danis M.; Bricaire F.; Caumes E.	2010	https://dx.doi.org/10.1111/j.1708-8305.2009.00382.x
Population dynamics of indoor sampled mosquitoes and their implication in disease transmission in Abeokuta, south-western Nigeria	Adeleke M.A.; Mafiana C.F.; Idowu A.B.; Sam-Wobo S.O.; Idowu O.A.	2010
Attracting, trapping and killing disease-transmitting mosquitoes using odor-baited stations - The Ifakara Odor-Baited Stations	Okumu F.O.; Madumla E.P.; John A.N.; Lwetoijera D.W.; Sumaye R.D.	2010	https://dx.doi.org/10.1186/1756-3305-3-12
Neglected tropical diseases	Feasey N.; Wansbrough-Jones M.; Mabey D.C.W.; Solomon A.W.	2010	https://dx.doi.org/10.1093/bmb/ldp046
Cysteine proteases as targets for metal-based drugs	Fricker S.P.	2010	https://dx.doi.org/10.1039/b924677k
Praziquantel efficacy in mice infected with PZQ non-susceptible S. mansoni isolate treated with artemether: Parasitological, biochemical and immunohistochemical assessment	Botros S.S.; Hammam O.A.; Mahmoud M.; Bergquist R.	2010	https://dx.doi.org/10.1111/j.1600-0463.2010.02645.x
Anticancer agents against malaria: time to revisit?	Nzila A.; Okombo J.; Becker R.P.; Chilengi R.; Lang T.; Niehues T.	2010	https://dx.doi.org/10.1016/j.pt.2009.12.002
Mosquito fauna and perspectives for integrated control of urban vector-mosquito populations in Southern Benin (West Africa)	Lingenfelser A.; Rydzanicz K.; Kaiser A.; Becker N.	2010
Highlights from the first meeting of the Europe-Africa frontier research conference series infectious diseases: From basic to translational research	Capron M.; Mizrahi V.	2010	https://dx.doi.org/10.1111/j.1574-695X.2009.00638.x
Relationship between malnutrition and parasitic infection among school children in the adamawa region of cameroon	Garbaand C.M.G.; Mbofung C.M.F.	2010	https://dx.doi.org/10.3923/pjn.2010.1094.1099
Nutritional imbalances and infections affect the thymus: Consequences on T-cell-mediated immune responses	Savino W.; Dardenne M.	2010	https://dx.doi.org/10.1017/S0029665110002545
Courting danger while doing good - Protecting global health workers from harm	Panosian C.	2010	https://dx.doi.org/10.1056/NEJMp1011407
Polyparasitism and its impact on the immune system	Supali T.; Verweij J.J.; Wiria A.E.; Djuardi Y.; Hamid F.; Kaisar M.M.M.; Wammes L.J.; Lieshout L.V.; Luty A.J.F.; Sartono E.; Yazdanbakhsh M.	2010	https://dx.doi.org/10.1016/j.ijpara.2010.05.003
Preface	Michael E.; Spear R.C.	2010
A novel pathway of haematopoiesis revealed after experimental malaria infection	Engwerda C.R.; Good M.F.	2010	https://dx.doi.org/10.1038/icb.2010.89
Human-animal chimeras for vaccine development: An endangered species or opportunity for the developing world?	Bhan A.; Singer P.A.; Daar A.S.	2010	https://dx.doi.org/10.1186/1472-698X-10-8
Co-infections with Plasmodium falciparum, Schistosoma mansoni and intestinal helminths among schoolchildren in endemic areas of northwestern Tanzania	Mazigo H.D.; Waihenya R.; Lwambo N.J.S.; Mnyone L.L.; Mahande A.M.; Seni J.; Zinga M.; Kapesa A.; Kweka E.J.; Mshana S.E.; Heukelbach J.; Mkoji G.M.	2010	https://dx.doi.org/10.1186/1756-3305-3-44
Effects of the installation of the Rosal hydroelectric power station, Itabapoana River, States of Espirito Santo and Rio de Janeiro, on anophelinae, planorbidae and phlebotominae	Rezende H.R.; Sessa P.A.; Ferreira A.L.; Dos Santos C.B.; Leite G.R.; Falqueto A.	2009	https://dx.doi.org/10.1590/S0037-86822009000200013
Plasmodium yoelii: Adverse outcome of non-lethal P. yoelii malaria during co-infection with Schistosoma mansoni in BALB/c mouse model	Sangweme D.; Shiff C.; Kumar N.	2009	https://dx.doi.org/10.1016/j.exppara.2009.04.003
Responses to malarial antigens are altered in helminth-infected children	Hartgers F.C.; Obeng B.B.; Kruize Y.C.M.; Dijkhuis A.; McCall M.; Sauerwein R.W.; Luty A.J.F.; Boakye D.A.; Yazdanbakhsh M.	2009	https://dx.doi.org/10.1086/598687
Multiple micronutrients including iron are not more effective than iron alone for improving hemoglobin and iron status of Malian school children	Ayoya M.A.; Spiekermann-Brouwer G.M.; Traore A.K.; Stoltzfus R.J.; Habicht J.-P.; Garza C.	2009	https://dx.doi.org/10.3945/jn.109.106625
Author reply	Hamid G.A.; Gobah G.	2009
The epidemiology of health conditions of newly arrived refugee children: A review of patients attending a specialist health clinic in Sydney	Sheikh M.; Pal A.; Wang S.; MacIntyre C.R.; Wood N.J.; Isaacs D.; Gunasekera H.; Raman S.; Hale K.; Howell A.	2009	https://dx.doi.org/10.1111/j.1440-1754.2009.01550.x
Prospects for the control of neglected tropical diseases by mass drug administration	Smits H.L.	2009	https://dx.doi.org/10.1586/14787210.7.1.37
A comprehensive approach to risk assessment and surveillance guiding public health interventions	Aagaard-Hansen J.; Sorensen B.H.; Chaignat C.-L.	2009	https://dx.doi.org/10.1111/j.1365-3156.2009.02330.x
A message from the President of the International Society of Dermatology	Muller S.A.; Muller S.	2009	https://dx.doi.org/10.1111/j.1365-4632.2009.04110.x
Fever in the returning traveller - Differential diagnosis and emergency management	Knappik M.	2009
Spreading tools and technologies	Anonymous.	2009	https://dx.doi.org/10.1377/hlthaff.28.4.948
Occupational infections	Lim V.K.E.	2009
Creating access to health technologies in poor countries	Frost L.J.; Reich M.R.	2009	https://dx.doi.org/10.1377/hlthaff.28.4.962
State of the art of nanobiotechnology applications in neglected diseases	Duran N.; Marcato P.D.; Teixeira Z.; Duran M.; Costa F.T.M.; Brocchi M.	2009	https://dx.doi.org/10.2174/157341309789378069
International Health and Tropical Medicine 08: Proceedings of a Residential Meeting of the Royal Society of Tropical Medicine and Hygiene, 17-19 September 2008, Brighton, UK	Newport M.J.; Lang T.	2009	https://dx.doi.org/10.1016/j.trstmh.2009.05.010
Improvement of direct agglutination test (DAT) for laboratory diagnosis of visceral leishmaniasis in Brazil	Oliveira E.; Pedras M.J.; Assis I.E.M.d.; Rabello A.	2009	https://dx.doi.org/10.1016/j.trstmh.2009.04.007
Molecular and cellular approaches to understanding pathogen-host interactions in neglected diseases	Garcia C.R.d.S.	2009	https://dx.doi.org/10.1016/j.mib.2009.06.001
Recent advances in primary immunodeficiencies: Identification of novel genetic defects and unanticipated phenotypes	Pessach I.; Walter J.; Notarangelo L.D.	2009	https://dx.doi.org/10.1203/PDR.0b013e31819dbe1e
Prevalence of Schistosoma haematobium infection in a neglected community, south western Nigeria	Akinwale O.P.; Ajayi M.B.; Akande D.O.; Adeleke M.A.; Gyang P.V.; Adeneye A.K.; Dike A.A.	2009
Neglected tropical diseases in Brazil	Lindoso J.A.L.; Lindoso A.A.B.P.	2009	https://dx.doi.org/10.1590/S0036-46652009000500003
Advancing drug innovation for neglected diseases - Criteria for lead progression	Nwaka S.; Ramirez B.; Brun R.; Maes L.; Douglas F.; Ridley R.	2009	https://dx.doi.org/10.1371/journal.pntd.0000440
Progress in the development of peroxide-based anti-parasitic agents	Muraleedharan K.M.; Avery M.A.	2009	https://dx.doi.org/10.1016/j.drudis.2009.05.008
The methodological quality of cluster randomised controlled trials for managing tropical parasitic disease: a review of trials published from 1998 to 2007	Bowater R.J.; Abdelmalik S.M.E.; Lilford R.J.	2009	https://dx.doi.org/10.1016/j.trstmh.2009.01.015
Histopathological changes in adult Schistosoma japonicum harbored in mice treated with a single dose of mefloquine	Zhang C.-W.; Xiao S.-H.; Utzinger J.; Chollet J.; Keiser J.; Tanner M.	2009	https://dx.doi.org/10.1007/s00436-009-1341-0
Fever in returned travellers presenting in the United Kingdom: Recommendations for investigation and initial management	Johnston V.; Stockley J.M.; Dockrell D.; Warrell D.; Bailey R.; Pasvol G.; Klein J.; Ustianowski A.; Jones M.; Beeching N.J.; Brown M.; Chapman A.L.N.; Sanderson F.; Whitty C.J.M.	2009	https://dx.doi.org/10.1016/j.jinf.2009.05.005
Glomerular disease	Bollee G.; Joly D.	2009
Proceedings of a joint meeting between the Norwegian Society of Infectious Diseases and the Royal Society of Tropical Medicine and Hygiene, Oslo, 20 June 2008	Newport M.J.; Myrvang B.	2009	https://dx.doi.org/10.1016/j.trstmh.2008.11.010
New approaches to overcoming Neglected Tropical Diseases (NTDs)	Ohta N.	2009
The importance of including toxicity assays when screening plant extracts for antimalarial activity	Van Dyk S.; Griffiths S.; Van Zyl R.L.; Malan S.F.	2009
Climate change and the health situation	Martens P.	2009
HLA and infectious diseases	Blackwell J.M.; Jamieson S.E.; Burgner D.	2009	https://dx.doi.org/10.1128/CMR.00048-08
Priority review vouchers: An inefficient and dangerous way to promote neglected-disease drug development	Kesselheim A.S.	2009	https://dx.doi.org/10.1038/clpt.2009.50
Targeting histone deacetylase inhibitors for anti-malarial therapy	Andrews K.T.; Tran T.N.; Wheatley N.C.; Fairlie D.P.	2009	https://dx.doi.org/10.2174/156802609788085313
Seasonal changes of infectivity rates of Bancroftian filariasis vectors in coast province, Kenya	Kasili S.; Oyieke F.; Wamae C.; Mbogo C.	2009
Social research on neglected diseases of poverty: Continuing and emerging themes	Manderson L.; Aagaard-Hansen J.; Allotey P.; Gyapong M.; Sommerfeld J.	2009	https://dx.doi.org/10.1371/journal.pntd.0000332
The evolving scope of PLoS Neglected Tropical Diseases	Hotez P.J.; Yamey G.	2009	https://dx.doi.org/10.1371/journal.pntd.0000379
Turning neglected tropical diseases into forgotten maladies	Musgrove P.; Hotez P.J.	2009	https://dx.doi.org/10.1377/hlthaff.28.6.1691
Urogenital parasitic infections	Froeling F.M.J.A.	2009
Conservation of enhancer location in divergent insects	Cande J.; Goltsev Y.; Levine M.S.	2009	https://dx.doi.org/10.1073/pnas.0905754106
Global health surveillance and travelers' health	Marano C.; Freedman D.O.	2009	https://dx.doi.org/10.1097/QCO.0b013e32832ee896
Promising of spatial-temporal model in public health	Jia Z.-W.; Li X.-W.; Wang W.; Cheng S.-M.	2009	https://dx.doi.org/10.3760/cma.j.issn.0366-6999.2009.03.021
Official development assistance for health-how neglected are neglected tropical diseases? An analysis of health financing	Liese B.H.; Schubert L.	2009	https://dx.doi.org/10.1016/j.inhe.2009.08.004
Dendritic compounds as immune response modulators. New approaches for vaccine development	Rojo J.	2009	https://dx.doi.org/10.2174/187152109787047832
Large trial to examine parasites' influence on global killers	Willyard C.	2009	https://dx.doi.org/10.1038/nm1009-1097
Illness in long-term travelers visiting GeoSentinel clinics	Chen L.H.; Wilson M.E.; Davis X.; Loutan L.; Schwartz E.; Keystone J.; Hale D.; Lim P.L.; McCarthy A.; Gkrania-Klotsas E.; Schlagenhauf P.	2009	https://dx.doi.org/10.3201/eid1511.090945
Multicenter EuroTravNet/GeoSentinel study of travel-related infectious diseases in Europe	Gautret P.; Schlagenhauf P.; Gaudart J.; Castelli F.; Brouqui P.; Von Sonnenburg F.; Loutan L.; Parola P.	2009	https://dx.doi.org/10.3201/eid1511.091147
Development of larval schistosoma japonicum blocked in oncomelania hupensis by pre-infection with larval exorchis Sp	Tang C.-T.; Lu M.-K.; Guo Y.; Wang Y.-N.; Peng J.-Y.; Wu W.-B.; Li W.-H.; Weimer B.C.; Chen D.	2009	https://dx.doi.org/10.1645/GE-2055.1
Neglected tropical diseases in sub-Saharan Africa: Review of their prevalence, distribution, and disease burden	Hotez P.J.; Kamath A.	2009	https://dx.doi.org/10.1371/journal.pntd.0000412
Current chemotherapy arsenal for schistosomiasis mansoni: Alternatives and challenges	Abdul-Ghani R.; Loutfy N.; Sahn A.E.; Hassan A.	2009	https://dx.doi.org/10.1007/s00436-009-1371-7
Tropical medicine	Solomon A.W.; Nayagam S.; Pasvol G.	2009	https://dx.doi.org/10.1016/j.mpmed.2008.07.004
Intestinal schistosomiasis, importation of a neglected tropical disease in Romania. Case report of a traveler to endemic regions	Neghina R.; Neghina A.-M.; Merkler C.; Marincu I.; Moldovan R.; Iacobiciu I.	2009	https://dx.doi.org/10.1016/j.tmaid.2008.09.007
Mosquito abundance and behavior in the influence area of the hydroelectric complex on the Madeira River, Western Amazon, Brazil	Cruz R.M.B.; Gil L.H.S.; de Almeida e Silva A.; da Silva Araujo M.; Katsuragawa T.H.	2009	https://dx.doi.org/10.1016/j.trstmh.2008.09.007
Intralesional artemisinin for the treatment of cutaneous leishmaniasis	Ghaffarpasand F.; Seraj S.R.; Heiran H.R.	2009	https://dx.doi.org/10.1016/j.mehy.2008.09.015
Hepatosplenomegaly associated with chronic malaria exposure: Evidence for a pro-inflammatory mechanism exacerbated by schistosomiasis	Wilson S.; Jones F.M.; Mwatha J.K.; Kimani G.; Booth M.; Kariuki H.C.; Vennervald B.J.; Ouma J.H.; Muchiri E.; Dunne D.W.	2009	https://dx.doi.org/10.1111/j.1365-3024.2008.01078.x
Parasitic infections in solid organ transplant recipients	Kotton C.N.; Lattes R.	2009	https://dx.doi.org/10.1111/j.1600-6143.2009.02915.x
Katayama fever: A cause of fever in children returning from the tropics	Brandt P.; Kofoed P.-E.	2008	https://dx.doi.org/10.1055/s-0035-1556987
Mr Bush goes to Africa	The Lancet	2008	https://dx.doi.org/10.1016/S0140-6736%2808%2960314-1
Does helminth elimination promote or prevent malaria?	Specht S.; Hoerauf A.	2007	https://dx.doi.org/10.1016/S0140-6736%2807%2960210-4
Molecular Understanding and Modern Application of Traditional Medicines: Triumphs and Trials	Corson T.W.; Crews C.M.	2007	https://dx.doi.org/10.1016/j.cell.2007.08.021
Ancillary-care responsibilities in observational research: two cases, two issues	Dickert N.; DeRiemer K.; Duffy P.; Garcia-Garcia L.; Mutabingwa T.; Sina B.; Tindana P.; Lie R.	2007	https://dx.doi.org/10.1016/S0140-6736%2807%2960416-4
Confirmation of the protective effect of Ascaris lumbricoides on Plasmodium falciparum infection: Results of a randomized trial in Madagascar	Brutus L.; Watier L.; Hanitrasoamampionona V.; Razanatsoarilala H.; Cot M.	2007	https://dx.doi.org/10.4269/ajtmh.2007.77.1091
A study of blood and gastro-intestinal parasites in Edo state	Mordi R.M.; Ngwodo P.O.A.	2007	https://dx.doi.org/10.5897/ajb2006.000-5438
Why are regulatory T cells important in infectious diseases?	Griewank K.; Kautz-Neu K.; Von Stebut E.	2008	https://dx.doi.org/10.5414/alp31239
An update on anemia in less developed countries	Tolentino K.; Friedman J.F.	2007	https://dx.doi.org/10.4269/ajtmh.2007.77.44
Macaque models of human infectious disease	Gardner M.B.; Luciw P.A.	2008	http://dx.doi.org/10.1093/ilar.49.2.220
Genetic studies of African populations: An overview on disease susceptibility and response to vaccines and therapeutics	Sirugo G.; Hennig B.J.; Adeyemo A.A.; Matimba A.; Newport M.J.; Ibrahim M.E.; Ryckman K.K.; Tacconelli A.; Mariani-Costantini R.; Novelli G.; Soodyall H.; Rotimi C.N.; Ramesar R.S.; Tishkoff S.A.; Williams S.M.	2008	https://dx.doi.org/10.1007/s00439-008-0511-y
Lab-on-a-chip devices for global health: Past studies and future opportunities	Chin C.D.; Linder V.; Sia S.K.	2007	https://dx.doi.org/10.1039/b611455e
Dracunculiasis, onchocerciasis, schistosomiasis, and trachoma	Hopkins D.R.; Richards Jr. F.O.; Ruiz-Tiben E.; Emerson P.; Withers Jr. P.C.	2008	https://dx.doi.org/10.1196/annals.1425.015
Risk factors associated with low birth weight of neonates among pregnant women attending a referral hospital in northern Tanzania	Siza J.E.	2008
Echinococcoses and tibetan communities	Craig P.S.; Li T.; Qiu J.; Zhen R.; Wang Q.; Giraudoux P.; Ito A.; Heath D.; Warnock B.; Schantz P.; Yang W.	2008	https://dx.doi.org/10.3201/eid1410.071636
Prodrugs for the treatment of neglected diseases	Man C.C.; Ferreira E.I.; Santos J.L.; Giarolla J.; Rando D.G.; Almeida A.E.; Bosquesi P.L.; Menegon R.F.; Blau L.	2008	https://dx.doi.org/10.3390/molecules13030616
Chronic helminth infections induce immunomodulation: Consequences and mechanisms	van Riet E.; Hartgers F.C.; Yazdanbakhsh M.	2007	https://dx.doi.org/10.1016/j.imbio.2007.03.009
Hearing hoofbeats, thinking zebras: five diseases common among refugees that Minnesota physicians need to know about	Stauffer W.M.; Rothenberger M.	2007
Anti-malaria humoral responses in children exposed to Plasmodium falciparum and Schistosoma haematobium	Mutapi F.; Roussilhon C.; Mduluza T.; Druilhe P.	2007
Susceptibility of various mosquitoes of Thailand to nocturnal subperiodic Wuchereria bancrofti	Pothikasikorn J.; Bangs M.J.; Boonplueang R.; Chareonviriyaphap T.	2008	https://dx.doi.org/10.3376/1081-1710-33.2.313
Mechanisms involved in Burkitt's lymphoma tumor formation	Campanero M.R.	2008	https://dx.doi.org/10.1007/s12094-008-0193-x
Effect of treating Schistosoma haematobium infection on Plasmodium falciparum-specific antibody responses	Reilly L.; Magkrioti C.; Mduluza T.; Cavanagh D.R.; Mutapi F.	2008	https://dx.doi.org/10.1186/1471-2334-8-158
Asymptomatic schistosomiasis in a young Sudanese refugee	Benson J.	2007
Helminth infection and eosinophilia and the risk of Plasmodium falciparum malaria in 1- to 6-year-old children in a malaria endemic area	Bejon P.; Mwangi T.W.; Lowe B.; Peshu N.; Hill A.V.S.; Marsh K.	2008	https://dx.doi.org/10.1371/journal.pntd.0000164
A Global Fund to Fight neglected tropical diseases: Is the G8 Hokkaido Toyako 2008 summit ready?	Hotez P.J.; Molyneux D.H.; Fenwick A.; Savioli L.; Takeuchi T.	2008	https://dx.doi.org/10.1371/journal.pntd.0000220
Lower expression of TLR2 and SOCS-3 is associated with Schistosoma haematobium infection and with lower risk for allergic reactivity in children living in a rural area in Ghana	Hartgers F.C.; Obeng B.B.; Kruize Y.C.M.; Duijvestein M.; de Breij A.; Amoah A.; Larbi I.A.; van Ree R.; Wilson M.D.; Rodrigues L.C.; Boakye D.A.; Yazdanbakhsh M.	2008	https://dx.doi.org/10.1371/journal.pntd.0000227
Controlling schistosomiasis: Significant decrease of anaemia prevalence one year after a single dose of praziquantel in Nigerien schoolchildren	Tohon Z.B.; Mainassara H.B.; Garba A.; Mahamane A.E.; Bosque-Oliva E.; Ibrahim M.-L.; Duchemin J.-B.; Chanteau S.; Boisier P.	2008	https://dx.doi.org/10.1371/journal.pntd.0000241
Sampling of adult mosquito vectors with Mosquito Magnet Pro in Panaji, Goa, India	Korgaonkar N.S.; Kumar A.; Yadav R.S.; Kabadi D.; Dash A.P.	2008	https://dx.doi.org/10.2987/5756.1
Evaluation of the Mosquito Sentinel 360 trap in Florida residential environments	Kaufman P.E.; Butler J.F.; Nelson C.	2008	https://dx.doi.org/10.2987/5687.1
Human dirofilariasis: 3 cases in the south of France	Estran C.; Marty P.; Blanc V.; Faure O.; Leccia M.-T.; Pelloux H.; Diebolt E.; Ambrosetti D.; Cardot-Leccia N.	2007	https://dx.doi.org/10.1016/j.lpm.2006.11.030
Splenomegaly and sports	Turner J.; Garg M.	2008	http://dx.doi.org/10.1097/01.CSMR.0000313399.02441.d8
Interaction between malaria and intestinal helminthiasis in Senegal: Influence of the carriage of intestinal parasites on the intensity of the malaria infection	Faye B.; Ndiaye J.L.; Tine R.C.; Lo A.C.; Gaye O.	2008	https://dx.doi.org/10.3185/pathexo3189
Evaluation of a rapid ELISA technique for detection of circulating antigens of Toxoplasma gondii	Chen R.; Lu S.; Lou D.; Lin A.; Zeng X.; Ding Z.; Wen L.; Ohta N.; Wang J.; Fu C.	2008	https://dx.doi.org/10.1111/j.1348-0421.2008.00020.x
CD1-restricted T cells in host defense to infectious diseases	Behar S.M.; Porcelli S.A.	2007	https://dx.doi.org/10.1007/978-3-540-69511-0-9
Immigration and HIV Infection. An approximation to parasitic and viral infections	Ramos Rincon J.M.; Sulibarria Z.Z.; Munoz J.E.	2008	https://dx.doi.org/10.1157/13123266
The neglected tropical diseases of Latin America and the Caribbean: a review of disease burden and distribution and a roadmap for control and elimination	Hotez P.J.; Bottazzi M.E.; Franco-Paredes C.; Ault S.K.; Periago M.R.	2008
Dr David Livingstone (1813-1873): Some neurological observations	Larner A.J.	2008	http://dx.doi.org/10.1258/rsmsmj.53.2.35
A recent survey of mosquito fauna in Guandong Province, southern China, with a review of past records	Jin L.Q.; Li D.	2008	https://dx.doi.org/10.1111/j.1365-2915.2008.00758.x
Defining an ethics for preventive trials	Chippaux J.-P.	2008
A case report of pulmonary amoebiasis with Entamoeba histolytica diagnosed in western Romania	Neghina R.; Neghina A.A.; Merkler C.; Marincu I.; Iacobiciu I.	2008
Challenge of developing anti-parasite vaccines in the tropics	Rogier C.	2007
Attractiveness of MM-X traps baited with human or synthetic odor to mosquitoes (Diptera: Culicidae) in the Gambia	Qiu Y.T.; Smallegange R.C.; Ter Braak C.J.F.; Spitzen J.; Van Loon J.J.A.; Jawara M.; Milligan P.; Galimard A.M.; Van Beek T.A.; Knols B.G.J.; Takken W.	2007	https://dx.doi.org/10.1603/0022-2585%282007%2944%5B970:AOMTBW%5D2.0.CO;2
Chronic helminth infections may negatively influence immunity against tuberculosis and other diseases of public health importance	Elias D.; Britton S.; Kassu A.; Akuffo H.	2007	https://dx.doi.org/10.1586/14787210.5.3.475
Preliminary field testing of a long-lasting insecticide-treated hammock against Anopheles gambiae and Mansonia spp. (Diptera: Culicidae) in West Africa	Hougard J.-M.; Martin T.; Guillet P.F.; Coosemans M.; Itoh T.; Akogbeto M.; Chandre F.	2007	https://dx.doi.org/10.1603/0022-2585%282007%2944%5B651:PFTOAL%5D2.0.CO;2
Field evaluation of traditionally used plant-based insect repellents and fumigants against the malaria vector Anopheles darlingi in Riberalta, Bolivian Amazon	Moore S.J.; Hill N.; Ruiz C.; Cameron M.M.	2007	https://dx.doi.org/10.1603/0022-2585%282007%2944%5B624:FEOTUP%5D2.0.CO;2
Malaria in the urban highland area of Antananarivo, Madagascar: Bioecology of Anopheles arabiensis	Ravoahangimalala R.O.; Randrianambinintsoa F.J.; Tchuinkam T.; Robert V.	2008	https://dx.doi.org/10.3185/pathexo3139
Hepatosplenomegaly is associated with low regulatory and Th2 responses to schistosome antigens in childhood schistosomiasis and malaria coinfection	Wilson S.; Jones F.M.; Mwatha J.K.; Kimani G.; Booth M.; Kariuki H.C.; Vennervald B.J.; Ouma J.H.; Muchiri E.; Dunne D.W.	2008	https://dx.doi.org/10.1128/IAI.01433-07
Ethnopharmacological uses of Erythrina senegalensis: a comparison of three areas in Mali, and a link between traditional knowledge and modern biological science	Togola A.; Austarheim I.; Theis A.; Diallo D.; Paulsen B.S.	2008	https://dx.doi.org/10.1186/1746-4269-4-6
Controlled chaos of polymorphic mucins in a metazoan parasite (Schistosoma mansoni) interacting with its invertebrate host (Biomphalaria glabrata)	Roger E.; Grunau C.; Pierce R.J.; Hirai H.; Gourbal B.; Galinier R.; Emans R.; Cesari I.M.; Cosseau C.; Mitta G.	2008	https://dx.doi.org/10.1371/journal.pntd.0000330
TDR thirty years on: Taking stock and envisioning the future for the Special Programme for Research and Training in Tropical Diseases	Daar A.S.; Whyte S.R.; Abdullah M.S.; Ching-Li H.; Hoffman S.L.; Berger M.	2008	https://dx.doi.org/10.1371/journal.pntd.0000314
Evaluation of four sampling techniques for surveillance of culex quinquefasciatus (diptera: Culicidae) and other mosquitoes in African rice agroecosystems	Muturi E.J.; Mwangangi J.; Shililu J.; Muriu S.; Jacob B.; Mbogo C.M.; John G.; Novak R.	2007	https://dx.doi.org/10.1603/0022-2585%282007%2944%5B503:EOFSTF%5D2.0.CO;2
Global health: Talking dirty - The politics of clean water and sanitation	Barry M.; Hughes J.M.	2008	https://dx.doi.org/10.1056/NEJMp0804650
Orphan diseases: Which ones do we adopt?	Richards T.	2008
The future of artemisinins: Natural, synthetic or recombinant?	Hommel M.	2008	https://dx.doi.org/10.1186/jbiol101
Tropical parasitic diseases and women	Okwa O.O.	2007	http://dx.doi.org/10.4103/1596-3519.55704
Neglected tropical diseases, neglected data sources, and neglected issues	Singer B.H.; Ryff C.D.	2007	https://dx.doi.org/10.1371/journal.pntd.0000104
Mosquitoes of the mangrove forests of India: Part 5-Chorao, Goa, and Vikhroli, Maharashtra	Rajavel A.R.; Natarajan R.; Vaidyanathan K.; Soniya V.P.	2007	https://dx.doi.org/10.2987/8756-971X%282007%2923%5B91:MOTMFO%5D2.0.CO;2
An analysis on papers published by the National Institute of Parasitic Diseases in 2002-2006	Zhang M.Q.	2007
Burkitt's lymphoma in Africa, a review of the epidemiology and etiology	Orem J.; Mbidde E.K.; Lambert B.; de Sanjose S.; Weiderpass E.	2007
Concerns with travel medicine article	Gilani J.M.; Khan O.A.	2007
Ecology of vector mosquitoes in Sri Lanka - Suggestions for future mosquito control in rice ecosystems	Yasuoka J.; Levins R.	2007
Age-adjusted Plasmodium falciparum antibody levels in school-aged children are a stable marker of microgeographical variations in exposure to Plasmodium infection	Wilson S.; Booth M.; Jones F.M.; Mwatha J.K.; Kimani G.; Curtis H.C.; Vennervald B.J.; Ouma J.H.; Muchiri E.; Dunne D.W.	2007	https://dx.doi.org/10.1186/1471-2334-7-67
Nephrotic syndrome in adults	Hull R.P.; Goldsmith D.J.A.	2008	https://dx.doi.org/10.1136/bmj.39576.709711.80
Detection of avian Plasmodium spp. DNA sequences from mosquitoes captured in minami Daito Island of Japan	Ejiri H.; Sato Y.; Sasaki E.; Sumiyama D.; Tsuda Y.; Sawabe K.; Matsui S.; Horie S.; Akatani K.; Takagi M.; Omori S.; Murata K.; Yukawa M.	2008	https://dx.doi.org/10.1292/jvms.70.1205
Mosquito records from a hot and dry climatic area experiencing frequent outbreaks of Japanese encephalitis, Bellary district, Karnataka, India	Kanojia P.C.; Jamgaonkar A.V.	2008	https://dx.doi.org/10.2987/5561.1
Chapter 5 Emergence of the Th17 Pathway and Its Role in Host Defense	O'Quinn D.B.; Palmer M.T.; Lee Y.K.; Weaver C.T.	2008	https://dx.doi.org/10.1016/S0065-2776%2808%2900605-6
Culicidae (Diptera) in a dam construction area in the state of Sao Paulo, Brazil	Paula M.B.; Gomes A.C.	2007
World epidemiology of parasitic diseases	Paris L.; Thellier M.; Faussart A.; Danis M.	2007
Uro-genital schistosomiasis with S. haematobium and infertility in Niger. Prospective study of 109 cases	Nayama M.; Garba A.; Boulama-Jackou M.L.; Toure A.; Idi N.; Garba M.; Nouhou H.; Decanter C.	2007
Reduced protective effect of Plasmodium berghei immunization by concurrent Schistosoma mansoni infection	Laranjeiras R.F.; Brant L.C.C.; Lima A.C.L.; Coelho P.M.Z.; Braga E.M.	2008	http://dx.doi.org/10.1590/S0074-02762008000700008
Mosquito larval habitats and public health implications in Abeokuta, Ogun State, Nigeria	Adeleke M.A.; Mafiana C.F.; Idowu A.B.; Adekunle M.F.; Sam-Wobo S.O.	2008
Tropical anemia: One of Africa's great killers and a rationale for linking malaria and neglected tropical disease control to achieve a common goal	Hotez P.J.; Molyneux D.H.	2008	https://dx.doi.org/10.1371/journal.pntd.0000270
Toward comprehensive interventions to improve the health of women of reproductive age	Friedman J.F.; Acosta L.P.	2008	https://dx.doi.org/10.1371/journal.pntd.0000295
Schistosomiasis mansoni: Novel chemotherapy using a cysteine protease inhibitor	Abdulla M.-H.; Lim K.-C.; Sajid M.; McKerrow J.H.; Caffrey C.R.	2007	https://dx.doi.org/10.1371/journal.pmed.0040014
Relationships between anaemia and parasitic infections in Kenyan schoolchildren: A Bayesian hierarchical modelling approach	Koukounari A.; Estambale B.B.A.; Kiambo Njagi J.; Cundill B.; Ajanga A.; Crudder C.; Otido J.; Jukes M.C.H.; Clarke S.E.; Brooker S.	2008	https://dx.doi.org/10.1016/j.ijpara.2008.05.013
Combating the "other diseases" of MDG 6: changing the paradigm to achieve equity and poverty reduction?	Molyneux D.H.	2008	https://dx.doi.org/10.1016/j.trstmh.2008.02.024
Pathologies in children coming back from holidays in their native countries	Siriez J.-Y.; Vitoux C.; Holvoet L.; Bourrat E.	2008	https://dx.doi.org/10.1016/j.jpp.2008.02.003
Establishment of Biomphalaria tenagophila snails in Europe	Majoros G.; Feher Z.; Deli T.; Foldvari G.	2008	https://dx.doi.org/10.3201/eid1411.080479
Impact of infections and normal flora in nonhuman primates on drug development	Sasseville V.G.; Diters R.W.	2008	http://dx.doi.org/10.1093/ilar.49.2.179
Hemozoin: Oil versus water	Pisciotta J.M.; Sullivan D.	2008	https://dx.doi.org/10.1016/j.parint.2007.09.009
Recent initiatives and strategies to developing new drugs for tropical parasitic diseases	Caffrey C.R.; Steverding D.	2008	https://dx.doi.org/10.1517/17460441.3.2.173
Neglected tropical diseases: Need for sensitization of medical students	Gautam C.; Bhanwra S.	2008	https://dx.doi.org/10.4103/0253-7613.42309
Determinants of anemia among preschool children in the Philippines	Tengco L.W.; Rayco-Solon P.; Solon J.A.; Sarol Jr. J.N.; Solon F.S.	2008
Multivalent anthelminthic vaccine to prevent hookworm and schistosomiasis	Hotez P.J.; Bethony J.M.; Oliveira S.C.; Brindley P.J.; Loukas A.	2008	https://dx.doi.org/10.1586/14760584.7.6.745
The antischistosomal efficacies of artesunate-sulfamethoxypyrazine- pyrimethamine and artemether-lumefantrine administered as treatment for uncomplicated, Plasmodium falciparum malaria	Adam I.; Elhardello O.A.; Elhadi M.O.; Abdalla E.; Elmardi K.A.; Jansen F.H.	2008	https://dx.doi.org/10.1179/136485908X252214
Tropical travel medicine. A growing interest in tropical medicine reflects the increasing incidence of tropical disease in the Western world	Wolinsky H.	2008	https://dx.doi.org/10.1038/embor.2008.144
Parasites of urological importance	Kehinde E.O.; Anim J.T.; Hira P.R.	2008	https://dx.doi.org/10.1159/000137633
The state of health economic and pharmacoeconomic evaluation research in Zimbabwe: A review	Gavaza P.; Rascati K.; Brown C.; Lawson K.; Mann T.	2008	https://dx.doi.org/10.1016/j.curtheres.2008.06.005
Haemozoin formation	Egan T.J.	2008	https://dx.doi.org/10.1016/j.molbiopara.2007.11.005
Introduction to tropical neurology. Epidemiology of tropical diseases	Carod-Artal F.J.	2008
Epidemiology of imported infectious diseases in Spain	Brustenga J.G.I.	2008
A review of anti-parasitic patents (1988-2008)	Monzote L.	2008	http://dx.doi.org/10.2174/157489108786242396
Genomic-scale prioritization of drug targets: The TDR Targets database	Aguero F.; Al-Lazikani B.; Aslett M.; Berriman M.; Buckner F.S.; Campbell R.K.; Carmona S.; Carruthers I.M.; Chan A.W.E.; Chen F.; Crowther G.J.; Doyle M.A.; Hertz-Fowler C.; Hopkins A.L.; McAllister G.; Nwaka S.; Overington J.P.; Pain A.; Paolini G.V.; Pieper U.; Ralph S.A.; Riechers A.; Roos D.S.; Sali A.; Shanmugam D.; Suzuki T.; Van Voorhis W.C.; Verlinde C.L.M.J.	2008	https://dx.doi.org/10.1038/nrd2684
Fever, diarrhoea and neurological syndrome in HIV-infected immigrants	Cabezos Oton J.; Mayans M.V.; Ferrer V.F.; Corrales J.E.	2008	https://dx.doi.org/10.1157/13123267
A parasitological survey, in rural Zanzibar, of pre-school children and their mothers for urinary schistosomiasis, soil-transmitted helminthiases and malaria, with observations on the prevalence of anaemia	Sousa-Figueiredo J.C.; Basanez M.-G.; Mgeni A.F.; Khamis I.S.; Rollinson D.; Stothard J.R.	2008	https://dx.doi.org/10.1179/136485908X337607
Travelling to China for the Beijing 2008 olympic games	Milne C.J.; Shaw M.T.M.	2008	https://dx.doi.org/10.1136/bjsm.2007.038794
The biotechnology-value chain: Development of Sm14 as a schistosomiasis vaccine	Tendler M.; Simpson A.J.G.	2008	https://dx.doi.org/10.1016/j.actatropica.2008.09.002
Artemisinins: their growing importance in medicine	Krishna S.; Bustamante L.; Haynes R.K.; Staines H.M.	2008	https://dx.doi.org/10.1016/j.tips.2008.07.004
Cofactor infections and HIV epidemics in developing countries: Implications for treatment	Sawers L.; Stillwaggon E.; Hertz T.	2008	https://dx.doi.org/10.1080/09540120701868311
Intestinal schistosomiasis in a traveller returning from Rwanda and Burundi	Karcher H.; Loddenkemper C.; Zeitz M.; Schneider T.	2008	https://dx.doi.org/10.1007/s00384-008-0533-x
The burden of polyparasitism among primary schoolchildren in rural and farming areas in Zimbabwe	Midzi N.; Sangweme D.; Zinyowera S.; Mapingure M.P.; Brouwer K.C.; Munatsi A.; Mutapi F.; Mudzori J.; Kumar N.; Woelk G.; Mduluza T.	2008	https://dx.doi.org/10.1016/j.trstmh.2008.05.024
Immune interactions in malaria co-infections with other endemic infectious diseases: implications for the development of improved disease interventions	Troye-Blomberg M.; Berzins K.	2008	https://dx.doi.org/10.1016/j.micinf.2008.07.014
Respiratory infections unique to Asia	Tsang K.W.; File Jr. T.M.	2008	https://dx.doi.org/10.1111/j.1440-1843.2008.01409.x
Ascaris lumbricoides: A review of its epidemiology and relationship to other infections	Scott M.E.	2008	https://dx.doi.org/10.1159/000113305
Helminth infections: The great neglected tropical diseases	Hotez P.J.; Brindley P.J.; Bethony J.M.; King C.H.; Pearce E.J.; Jacobson J.	2008	https://dx.doi.org/10.1172/JCI34261
Doing better at doing good	Anonymous.	2008	https://dx.doi.org/10.1038/nbt0408-357
A retrospective study of 230 consecutive patients hospitalized for presumed travel-related illness (2000-2006)	Leroy H.; Arvieux C.; Biziragusenyuka J.; Chapplain J.M.; Guiguen C.; Michelet C.; Tattevin P.	2008	https://dx.doi.org/10.1007/s10096-008-0555-x
Evaluation of recombinant fructose-1,6-bisphosphate aldolase ELISA test for the diagnosis of Schistosoma japonicum in water buffaloes	Peng S.-Y.; Lee K.-M.; Tsaihong J.C.; Cheng P.-C.; Fan P.-C.	2008	https://dx.doi.org/10.1016/j.rvsc.2008.02.005
Skin prick test reactivity to common allergens among women in Entebbe, Uganda	Mpairwe H.; Muhangi L.; Ndibazza J.; Tumusiime J.; Muwanga M.; Rodrigues L.C.; Elliott A.M.	2008	https://dx.doi.org/10.1016/j.trstmh.2008.01.017
Chapter 8 Isoenzymes	Sherman I.W.	2008	https://dx.doi.org/10.1016/S0065-308X%2808%2900408-9
New antiparasite drugs	Bouchaud O.; Izri A.	2008	https://dx.doi.org/10.1016/j.revmed.2008.03.024
Trends in parasitic diseases in the Republic of Korea	Shin E.-H.; Guk S.-M.; Kim H.-J.; Lee S.-H.; Chai J.-Y.	2008	https://dx.doi.org/10.1016/j.pt.2007.12.003
Recent advances in understanding the mechanism of hemozoin (malaria pigment) formation	Egan T.J.	2008	https://dx.doi.org/10.1016/j.jinorgbio.2007.12.004
Methyl jasmonate induces cell cycle block and cell death in the amitochondriate parasite Trichomonas vaginalis	Ofer K.; Gold D.; Flescher E.	2008	https://dx.doi.org/10.1016/j.ijpara.2007.12.008
Parasitic lung infection and the paediatric lung	Fischer G.B.; Sarria E.E.; Leite A.J.M.; de Britto M.C.A.	2008	https://dx.doi.org/10.1016/j.prrv.2007.11.008
Plasmodium falciparum and helminth coinfection in a semiurban population of pregnant women in Uganda	Hillier S.D.; Booth M.; Muhangi L.; Nkurunziza P.; Khihembo M.; Kakande M.; Sewankambo M.; Kizindo R.; Kizza M.; Muwanga M.; Elliott A.M.	2008	https://dx.doi.org/10.1086/591183
The antiviral activities of artemisinin and artesunate	Efferth T.; Romero M.R.; Wolf D.G.; Stamminger T.; Marin J.J.G.; Marschall M.	2008	https://dx.doi.org/10.1086/591195
Glutathione transferases from parasites: A biochemical view	Torres-Rivera A.; Landa A.	2008	https://dx.doi.org/10.1016/j.actatropica.2007.08.005
Distribution of mosquito (Diptera: Culicidae) species and Wolbachia (Rickettsiales: Rickettsiaceae) infections during the bird immigration season in Pathumthani province, central Thailand	Tiawsirisup S.; Sripatranusorn S.; Oraveerakul K.; Nuchprayoon S.	2008	https://dx.doi.org/10.1007/s00436-007-0825-z
Improving research and access to children's medicines worldwide	Berkovitch M.; Choonara I.; Jacqz-Aigrain E.; Kalikstad B.; Pons G.; Rane A.; van den Anker J.; van Overmeire B.	2008	https://dx.doi.org/10.1185/146300908X254189
Part II: Cancer in Indigenous Africans-causes and control	Sitas F.; Parkin D.M.; Chirenje M.; Stein L.; Abratt R.; Wabinga H.	2008	https://dx.doi.org/10.1016/S1470-2045%2808%2970198-0
A comparative analysis of methodological approaches used for estimating risk in travel medicine	Leder K.; Wilson M.E.; Freedman D.O.; Torresi J.	2008	https://dx.doi.org/10.1111/j.1708-8305.2008.00218.x
Differential use of protease families for invasion by schistosome cercariae	Dvorak J.; Mashiyama S.T.; Braschi S.; Sajid M.; Knudsen G.M.; Hansell E.; Lim K.-C.; Hsieh I.; Bahgat M.; Mackenzie B.; Medzihradszky K.F.; Babbitt P.C.; Caffrey C.R.; McKerrow J.H.	2008	https://dx.doi.org/10.1016/j.biochi.2007.08.013
The health impact of polyparasitism in humans: Are we under-estimating the burden of parasitic diseases?	Pullan R.; Brooker S.	2008	https://dx.doi.org/10.1017/S0031182008000346
HIV-1/parasite co-infection and the emergence of new parasite strains	Lloyd-Smith J.O.; Poss M.; Grenfell B.T.	2008	https://dx.doi.org/10.1017/S0031182008000292
Worms and malaria: Blind men feeling the elephant?	Nacher M.	2008	https://dx.doi.org/10.1017/S0031182008000358
Microtubules as antiparasitic drug targets	Fennell B.J.; Naughton J.A.; Barlow J.; Brennan G.; Fairweather I.; Hoey E.; McFerran N.; Trudgett A.; Bell A.	2008	https://dx.doi.org/10.1517/17460441.3.5.501
Possible effects of microbial ecto-nucleoside triphosphate diphosphohydrolases on host-pathogen interactions	Sansom F.M.; Robson S.C.; Hartland E.L.	2008	https://dx.doi.org/10.1128/MMBR.00013-08
Free to fight disease	Mandavilli A.	2008	https://dx.doi.org/10.1038/nm0608-594
Programme activities: A major burden for district health systems?	Coulibaly Y.; Cavalli A.; Van Dormael M.; Polman K.; Kegels G.	2008	https://dx.doi.org/10.1111/j.1365-3156.2008.02174.x
Liver schistosomiasis: an unexpected finding in hepatitis B virus-related chronic hepatitis	Ranalli T.V.; Dell'Isola S.; Gomes V.V.; Ialungo A.M.; Starnini G.; Roselli P.; Ghittoni G.; Caturelli E.	2008	https://dx.doi.org/10.1016/j.ijid.2008.04.013
Schistosomicidal activity of the antimalarial drug, mefloquine, in Schistosoma mansoni-infected mice	Van Nassauw L.; Toovey S.; Van Op den bosch J.; Timmermans J.-P.; Vercruysse J.	2008	https://dx.doi.org/10.1016/j.tmaid.2008.06.006
Developing countries and neglected diseases: Challenges and perspectives	Boutayeb A.	2007	https://dx.doi.org/10.1186/1475-9276-6-20
piggyBac transposon mediated transgenesis of the human blood fluke, Schistosoma mansoni	Morales M.E.; Mann V.H.; Kines K.J.; Gobert G.N.; Fraser Jr. M.J.; Kalinna B.H.; Correnti J.M.; Pearce E.J.; Brindley P.J.	2007	https://dx.doi.org/10.1096/fj.07-8726com
Salmonella meningitis in one and half months old child	Chetan G.; Ramar R.; Narayanan P.	2007
Environmental impact evaluation of the stem bark extract of Maesa lanceolata used in Democratic Republic of Congo	Bagalwa M.; Chifundera K.	2007	https://dx.doi.org/10.1016/j.jep.2005.11.036
Capacity building in anthelmintic drug discovery	Kron M.; Yousif F.; Ramirez B.	2007	https://dx.doi.org/10.1517/17460441.2.S1.S75
HIV and parasitic co-infections in tuberculosis patients: A cross-sectional study in Mwanza, Tanzania	Range N.; Magnussen P.; Mugomela A.; Malenganisho W.; Changalucha J.; Temu M.M.; Mngara J.; Krarup H.; Friis H.; Andersen A.B.	2007	https://dx.doi.org/10.1179/136485907X176373
Hyperreactive malarial splenomegaly in expatriates	Singh R.K.	2007	https://dx.doi.org/10.1016/j.tmaid.2006.01.018
How to diagnose and manage common parasitic pneumonias	Vijayan V.K.	2007	https://dx.doi.org/10.1097/MCP.0b013e3280f31b58
Mild riboflavin deficiency is highly prevalent in school-age children but does not increase risk for anaemia in Coote d'Ivoire	Rohner F.; Zimmermann M.B.; Wegmueller R.; Tschannen A.B.; Hurrell R.F.	2007	https://dx.doi.org/10.1017/S0007114507665180
Chemical instability determines the biological action of the artemisinins	Jansen F.H.; Soomro S.A.	2007	https://dx.doi.org/10.2174/092986707782793844
Chemotherapy of schistosomiasis: present and future	Caffrey C.R.	2007	https://dx.doi.org/10.1016/j.cbpa.2007.05.031
Systemic infections and the kidney	Ferenbach D.A.; Turner A.N.	2007	https://dx.doi.org/10.1016/j.mpmed.2007.06.010
Cures for neglected diseases: alternative strategies for finding drugs	Guy R.K.	2007	https://dx.doi.org/10.1016/j.cbpa.2007.06.417
Fever in returnees from tropical regions	Knappik M.; Jelinek T.	2007
Point prevalence study of the spectrum of infectious diseases and antimicrobial drug use in homogenous slum population of Mukuru in Nairobi	Svabova V.; Krumpolcova M.; Bartkovjak K.; Kutna M.; Pivarnik Z.; Njambi S.; Kamoche S.; Svitkova A.; Kandrava K.; Kolenova A.; Kiwou M.; Kisac P.; Krcmery Jr. V.	2007
About conributions in this issue	Ohwovoriole A.E.	2007
Parasite vaccines: The new generation	Crampton A.; Vanniasinkam T.	2007	https://dx.doi.org/10.1016/j.meegid.2007.06.004
Artemisinins for schistosomiasis and beyond	Utzinger J.; Shu-Hua X.; Tanner M.; Keiser J.	2007
Neglected diseases: Progress in drug development	Croft S.L.	2007
Progress in the molecular biology of malaria and the immunology of nematode infections	Arizono N.; Nakanihsi K.; Horii T.; Tanabe K.	2007	https://dx.doi.org/10.1016/j.pt.2007.02.005
Schistosomiasis and malaria: another piece of the crossreactivity puzzle	Helmby H.	2007	https://dx.doi.org/10.1016/j.pt.2007.01.001
Hepatosplenomegaly in Kenyan schoolchildren: Exacerbation by concurrent chronic exposure to malaria and Schistosoma mansoni infection	Wilson S.; Vennervald B.J.; Kadzo H.; Ireri E.; Amaganga C.; Booth M.; Kariuki H.C.; Mwatha J.K.; Kimani G.; Ouma J.H.; Muchiri E.; Dunne D.W.	2007	https://dx.doi.org/10.1111/j.1365-3156.2007.01950.x
Madagascar: Public health situation on the "big island" at the beginning of the 21st century	Andrianarisoa A.C.F.; Rakotoson J.; Randretsa M.; Rakotondravelo S.; Rakotoarimanana R.D.; Rakotomizao J.; Aubry P.	2007
Evaluation of primary health care activities at the Albert Schweitzer hospital in Lambarene, Gabon	Diallo M.; Ninteretse B.	2007
Associations between mild-to-moderate anaemia in pregnancy and helminth, malaria and HIV infection in Entebbe, Uganda	Muhangi L.; Woodburn P.; Omara M.; Omoding N.; Kizito D.; Mpairwe H.; Nabulime J.; Ameke C.; Morison L.A.; Elliott A.M.	2007	https://dx.doi.org/10.1016/j.trstmh.2007.03.017
Special infectious disease risks of expatriates and long-term travelers in tropical countries. Part II: Infections other than malaria	Toovey S.; Moerman F.; Van Gompel A.	2007	https://dx.doi.org/10.1111/j.1708-8305.2006.00092.x
Artemisinins and synthetic trioxolanes in the treatment of helminth infections	Keiser J.; Utzinger J.	2007	https://dx.doi.org/10.1097/QCO.0b013e3282f19ec4
Molecular basis for prostaglandin production in hosts and parasites	Kubata B.K.; Duszenko M.; Martin K.S.; Urade Y.	2007	https://dx.doi.org/10.1016/j.pt.2007.05.005
Protozoan and helminth infections in pregnancy. Short-term and long-term implications of transmission of infection from mother to foetus	Petersen E.	2007	https://dx.doi.org/10.1017/S0031182007000182
The Schistosoma mansoni transcriptome: An update	Oliveira G.	2007	https://dx.doi.org/10.1016/j.exppara.2007.06.001
Parasites in pregnancy	Wastling J.; Craig A.	2007	https://dx.doi.org/10.1017/S0031182007000224
Haemoglobinuria in a 38-year-old French expatriate man living in Cameroon following artemisinin-based antimalarial treatment	Ezzedine K.; Pistone T.; Receveur M.-C.; Cressend T.; Dieval C.; Malvy D.	2007	https://dx.doi.org/10.1016/j.tmaid.2007.01.003
Cancer and environment in Africa	Ly A.	2007	https://dx.doi.org/10.1007/s10269-007-0636-y
Association between schistosomiasis and cancer: A review	Palumbo E.	2007	https://dx.doi.org/10.1097/01.idc.0000269904.90155.ce
Placental Plasmodium falciparum infection: Causes and consequences of in utero sensitization to parasite antigens	Broen K.; Brustoski K.; Engelmann I.; Luty A.J.F.	2007	https://dx.doi.org/10.1016/j.molbiopara.2006.10.001
Effectiveness of Zanthoxylum piperitum-derived essential oil as an alternative repellent under laboratory and field applications	Kamsuk K.; Choochote W.; Chaithong U.; Jitpakdi A.; Tippawangkosol P.; Riyong D.; Pitasawat B.	2007	https://dx.doi.org/10.1007/s00436-006-0256-2
Imaging Manifestations of Tropical Parasitic Infections	Restrepo C.S.; Raut A.A.; Riascos R.; Martinez S.; Carrillo J.; Prasad S.R.	2007	https://dx.doi.org/10.1053/j.ro.2006.08.007
Ascaris, co-infection and allergy: the importance of analysis based on immunological variables rather than egg excretion	Fincham J.E.; Markus M.B.; van der Merwe L.; Adams V.J.; van Stuijvenberg M.E.; Dhansay M.A.	2007	https://dx.doi.org/10.1016/j.trstmh.2006.11.006
Developments in medicines for children	Simkiss D.	2007	https://dx.doi.org/10.1093/tropej/fmm068
Fever in returning travellers	Peetermans W.	2007	https://dx.doi.org/10.2143/TVG.63.16.2000136
Control of neglected tropical diseases	Hotez P.J.; Molyneux D.H.; Fenwick A.; Kumaresan J.; Sachs S.E.; Sachs J.D.; Savioli L.	2007	https://dx.doi.org/10.1056/NEJMra064142
Infectious Disease and the Extreme Sport Athlete	Young C.C.; Niedfeldt M.W.; Gottschlich L.M.; Peterson C.S.; Gammons M.R.	2007	https://dx.doi.org/10.1016/j.csm.2007.04.003
Ethnopharmacological survey of the Bunda district, Tanzania: Plants used to treat infectious diseases	Maregesi S.M.; Ngassapa O.D.; Pieters L.; Vlietinck A.J.	2007	https://dx.doi.org/10.1016/j.jep.2007.07.006
A role for Mansonia uniformis mosquitoes in the transmission of lymphatic filariasis in Uganda?	Onapa A.W.; Pedersen E.M.; Reimert C.M.; Simonsen P.E.	2007	https://dx.doi.org/10.1016/j.actatropica.2007.01.003
Parasitic diseases and pregnancy	Bouree P.; Bisaro F.	2007
New drugs against parasitic diseases	Loiseau P.M.; Le Bras J.; Gobert J.-G.	2007
Antiparasitic vaccines: Where are we now?	Rogier C.; Moukoko C.E.E.; Orlandi-Pradines E.; Briolant S.	2007
Fever of Unknown Origin Due to Zoonoses	Cleri D.J.; Ricketti A.J.; Vernaleo J.R.	2007	https://dx.doi.org/10.1016/j.idc.2007.08.009
Anaemia in pregnancy: A cross-sectional study of pregnant women in a Sahelian tertiary hospital in Northeastern Nigeria	Kagu M.B.; Kawuwa M.B.; Gadzama G.B.	2007	https://dx.doi.org/10.1080/01443610701612144
Global health science: A threat and an opportunity for collaborative clinical science	Farrar J.	2007	https://dx.doi.org/10.1038/ni1532
Immunology in Brazil: Historical fragments	Sant'Anna O.A.	2007	https://dx.doi.org/10.1111/j.1365-3083.2007.01960.x
Illnesses in travelers returning from the tropics: A prospective study of 622 patients	Ansart S.; Perez L.; Vergely O.; Danis M.; Bricaire F.; Caumes E.	2005	https://dx.doi.org/10.2310/7060.2005.12603
Health issues in newly arrived Afican refugees attending general practice clinics in Melbourne	Tiong A.C.D.; Patel M.S.; Gardiner J.; Ryan R.; Linton K.S.; Walker K.A.; Scopel J.; Biggs B.-A.	2006	https://dx.doi.org/10.5694/j.1326-5377.2006.tb00724.x
Changing faces: A review of infectious disease screening of refugees by the Migrant Health Unit, Western Australia in 2003 and 2004	Martin J.A.; Mak D.B.	2006	https://dx.doi.org/10.5694/j.1326-5377.2006.tb00726.x
Eliminating neglected diseases in Africa [6]	Hotez P.; Bethony J.; Brooker S.; Albonico M.	2005	https://dx.doi.org/10.1016/S0140-6736%2805%2966730-X
Global framework on essential health R&D	Chirac P.; Torreele E.	2006	https://dx.doi.org/10.1016/S0140-6736%2806%2968672-8
Refugees in Australia: Changing faces, changing needs	Smith M.M.	2006	https://dx.doi.org/10.5694/j.1326-5377.2006.tb00718.x
The Lancet's chronic diseases series [3]	Hotez P.; Stoever K.; Fenwick A.; Molyneux D.; Savioli L.	2006	https://dx.doi.org/10.1016/S0140-6736%2806%2968213-5
Neglected tropical diseases and HIV/AIDS	Hotez P.J.; Molyneux D.H.; Stillwaggon E.; Bentwich Z.; Kumaresan J.	2006	https://dx.doi.org/10.1016/S0140-6736%2806%2969765-1
Economic impact of dengue fever/dengue hemorrhagic fever in Thailand at the family and population levels	Clark D.V.; Mammen Jr. M.P.; Nisalak A.; Puthimethee V.; Endy T.P.	2005	https://dx.doi.org/10.4269/ajtmh.2005.72.786
Trends in travelers	Connor B.A.	2005	https://dx.doi.org/10.2310/7060.2005.12051
Chronic falciparum malaria causing massive splenomegaly 9 years after leaving an endemic area	Howden B.P.; Vaddadi G.; Manitta J.; Grayson M.L.	2005	https://dx.doi.org/10.5694/j.1326-5377.2005.tb06652.x
Association of Schistosoma haematobium infection with protection against acute Plasmodium falciparum malaria in Malian children	Lyke K.E.; Dicko A.; Dabo A.; Sangare L.; Kone A.; Coulibaly D.; Guindo A.; Traore K.; Daou M.; Diarra I.; Sztein M.B.; Plowe C.V.; Doumbo O.K.	2005	https://dx.doi.org/10.4269/ajtmh.2005.73.1124
Proteinaceous protease inhibitors: Structural features and multiple functional faces	Joanitti G.A.; Freitas S.M.; Silva L.P.	2006	https://dx.doi.org/10.2174/157340806777934801
Disease watch	Anonymous.	2006	https://dx.doi.org/10.1038/nrmicro1331
Coinfection with Plasmodium falciparum and Schistosoma haematobium: Protective effect of schistosomiasis on malaria in Senegalese children?	Briand V.; Watier L.; Le Hesran J.-Y.; Garcia A.; Cot M.	2005	https://dx.doi.org/10.4269/ajtmh.2005.72.702
Proteases in parasitic diseases	McKerrow J.H.; Caffrey C.; Kelly B.; Loke P.; Sajid M.	2006	https://dx.doi.org/10.1146/annurev.pathol.1.110304.100151
Travelling to Africa: Health risks reviewed	Toovey S.	2006	https://dx.doi.org/10.1016/j.tmaid.2005.06.011
Incorporating a rapid-impact package for neglected tropical diseases with programs for HIV/AIDS, tuberculosis, and malaria: A comprehensive pro-poor health policy and strategy for the developing world	Hotez P.J.; Molyneux D.H.; Fenwick A.; Ottesen E.; Sachs S.E.; Sachs J.D.	2006	https://dx.doi.org/10.1371/journal.pmed.0030102
Parasitology yesterday - Following the trends	Cox F.E.G.	2005	https://dx.doi.org/10.1016/j.pt.2005.08.022
Public-private partnerships in blindness prevention: Reaching beyond the eye	Molyneux D.H.; Nantulya V.	2005	https://dx.doi.org/10.1038/sj.eye.6701961
Drug discovery and development for neglected parasitic diseases	Renslo A.R.; McKerrow J.H.	2006	https://dx.doi.org/10.1038/nchembio837
Fungal heat-shock proteins in human disease	Burnie J.P.; Carter T.L.; Hodgetts S.J.; Matthews R.C.	2006	https://dx.doi.org/10.1111/j.1574-6976.2005.00001.x
Determinants of anemia among pregnant women in Mali	Ag Ayoya M.; Spiekermann-Brouwer G.M.; Traore A.K.; Stoltzfus R.J.; Garza C.	2006
Susceptibility of Biomphalaria amazonica and Biomphalaria occidentalis from Manso Dam, Mato Grosso, Brazil to infection with three strains of Schistosoma mansoni	Fernandez M.A.; Thiengo S.C.	2006	http://dx.doi.org/10.1590/S0074-02762006000900036
Control of urinary schistosomiasis on Zanzibar (Unguja Island): A pilot evaluation of the educational impact of the Juma na Kichocho health booklet within primary schools	Stothard J.R.; Mook P.; Mgeni A.F.; Khamis I.S.; Khamis A.N.; Rollinson D.	2006	http://dx.doi.org/10.1590/S0074-02762006000900019
Design and development of a DNA array for rapid detection and genotyping of seven kinds of pathogenic microbes	Li Y.; Tao K.; Jin H.; Zhang J.; Cao M.; Zhou J.; Tang Y.; Zhu J.; Guo H.	2005
Screening for larvicidal activity in some Thai plants against four mosquito vector species	Komalamisra N.; Trongtokit Y.; Rongsriyam Y.; Apiwathnasorn C.	2005
Endemic tropical diseases: comtemporary health problem due to abandoned diseases in the developing world	Ohta N.	2006	http://dx.doi.org/10.11150/kansenshogakuzasshi1970.80.469
Incorporating appropriate technology into North American schools of public health	Hotez P.; Gupta R.; Mahoney R.; Poste G.	2006	http://dx.doi.org/10.1590/S1020-49892006000200007
The biblical leprosy	Ben-Noun L.; El-On J.	2005
A study of the environmental determinants of malaria and schistosomiasis in the Philippines using Remote Sensing and Geographic Information Systems	Leonardo L.R.; Rivera P.T.; Crisostomo B.A.; Sarol J.N.; Bantayan N.C.; Tiu W.U.; Bergquist N.R.	2005
Biology-based mapping of vector-borne parasites by Geographic Information Systems and Remote Sensing	Malone J.B.	2005
Infectious diseases - A global challenge	Becker K.; Hu Y.; Biller-Andorno N.	2006	https://dx.doi.org/10.1016/j.ijmm.2005.12.015
Changes in the humoral immune responses after chemotherapy in single and co-infected individuals with Schisosoma haematobium and Plasmodium falciparum	Zinyowera S.; Muchaneta-Kubara C.E.; Mutapi F.; Midzi N.; Ndlovu P.D.; Mduluza T.	2006
Blood meal identification from mosquitoes collected at a commercial alligator farm	Rodrigues S.C.G.; Maruniak J.E.	2006	https://dx.doi.org/10.2987/8756-971X%282006%2922%5B557:BMIFMC%5D2.0.CO;2
Illustrated keys to the mosquitoes of Thailand I. Background; geographic distribution; lists of genera, subgenera, and species; and a key to the genera	Rattanarithikul R.; Harrison B.A.; Panthusiri P.; Coleman R.E.	2005
Sampling mosquitoes with CDC light trap in rice field and plantation communities in Ogun State, Nigeria	Amusan A.A.; Mafiana C.F.; Idowu A.B.; Olatunde G.O.	2005
Comparison of specific composition and mosquitoes population dynamics in two villages of the centre of Cote-d'Ivoire, with and without irrigated rice growing area	Doannio J.M.C.; Dossou-Yovo J.; Diarrassouba S.; Rakotondraibe M.E.; Chauvancy G.; Riviere F.	2006
Measuring the global burden of disease and epidemiological transitions: 2002-2030	Lopez A.D.; Mathers C.D.	2006	https://dx.doi.org/10.1179/136485906X97417
Fifth international medical science congress in Madagascar	Aubry P.; Gauzere B.-A.	2006
Biology-based mapping of vector-borne parasites by geographic information systems and remote sensing	Malone J.B.; Nieto P.; Tadesse A.	2006
Evaluation of a parasite lactate dehydrogenase-based colloid gold-immunochromatography assay for diagnosis of Plasmodium falciparum	Wu Y.S.; Lei L.M.; Li M.	2005
Adolpho Lutz and the origins of medical entomology in Brazil	Benchimol J.L.	2005
Polyparasitism (multiple letters) [1]	McKenzie F.; Raso G.; Holmes E.; Singer B.H.; N'Goran E.; Utzinger J.	2005	https://dx.doi.org/10.1093/ije/dyh399
Thoracic manifestations of tropical parasitic infections: A pictorial review	Martinez S.; Restrepo C.S.; Carrillo J.A.; Betancourt S.L.; Franquet T.; Varon C.; Ojeda P.; Gimenez A.	2005	http://dx.doi.org/10.1148/rg.251045043
Mosquitoes of the mangrove forests of India: Part six - Kundapur, Karnataka and Kannur, Kerala	Rajavel A.R.; Natarajan R.; Vaidyanathan K.	2006	https://dx.doi.org/10.2987/8756-971X%282006%2922%5B582:MOTMFO%5D2.0.CO;2
Challenges for clinical diagnostic devices	Willis R.C.	2006	https://dx.doi.org/10.1021/ac069435g
Malaria and helminth interactions in humans: An epidemiological viewpoint	Mwangi T.W.; Bethony J.M.; Brooker S.	2006	https://dx.doi.org/10.1179/136485906X118468
Biotransformation of praziquantel by human cytochrome p450 3A4 (CYP 3A4)	Godawska-Matysik A.; Kiec-Kononowicz K.	2006
Schistosomiasis: implications for world travelers and healthcare providers	Greenwald B.	2005
Complement factors and circulating immune complexes in children with urinary schistosomiasis and asymptomatic malaria	Arinola O.G.	2005
Mosquitoes of the mangrove forests of India: part 2--Sundarbans, West Bengal	Rajavel A.R.; Natarajan R.; Vaidyanathan K.	2005
Mosquitoes of the mangrove forests of India: Part 1--Bhitarkanika, Orissa	Rajavel A.R.; Natarajan R.; Vaidyanathan K.	2005
Seasonal dynamics of four potential West Nile vector species in north-central Texas	Bolling B.G.; Kennedy J.H.; Zimmerman E.G.	2005
Construction of yeast artificial chromosome libraries from pathogens and nonmodel organisms	Sanchez C.P.; Lanzer M.	2006
Medical aspects of diving in the tropics	Muth C.-M.; Muller P.; Kemmer A.; Georgieff M.	2005
Comparison of carbon dioxide- and octenol-baited encephalitis virus surveillance mosquito traps at the Shoal water Bay Training area, Queensland, Australia	Miller R.J.; Wing J.; Cope S.; Davey R.B.; Kline D.L.	2005	http://dx.doi.org/10.2987/8756-971X(2006)21[497:COCDAO]2.0.CO;2
Species composition of mosquitoes of Attapeu Province, Lao People's Democratic Republic	Vythilingam I.; Sidavong B.; Chan S.T.; Phonemixay T.; Phompida S.; Jeffery J.	2006	https://dx.doi.org/10.2987/8756-971X%282006%2922%5B140:SCOMOA%5D2.0.CO;2
Schistosomiasis and the molecular biology of the male-female interaction of S. mansoni	Quack T.; Beckmann S.; Grevelding C.G.	2006
Role of cholesterol in parasitic infections	Bansal D.; Bhatti H.S.; Sehgal R.	2005	https://dx.doi.org/10.1186/1476-511X-4-10
New, recent, and questionable mosquito records from Mississippi	Goddard J.; Harrison B.A.	2005
New mosquito records of an area known for Japanese encephalitis hyperendemicity, Gorakhpur District, Uttar Pradesh, India	Kanojia P.C.; Geevarghese G.	2005
Participatory action research: Community diagnosis and intervention in controlling urinary schistosomiasis in an urban community in Ibadan, Nigeria	Olaseha I.O.; Sridhar M.K.C.	2006	https://dx.doi.org/10.2190/CBYM-94N2-E7DH-QRAL
Editorial: Developing drugs for neglected diseases	White N.J.	2006	https://dx.doi.org/10.1111/j.1365-3156.2006.01597.x
Immunogenetics and infectious diseases: Special reference to the mayor histocompatibility complex	Alves C.; Souza T.; Meyer I.; Toralles M.B.P.; Brites C.	2006	http://dx.doi.org/10.1590/S1413-86702006000200010
Travel medicine for immunodeficient patients	Jablonowski H.	2006
Nephrotic syndrome in African children: Lack of evidence for 'tropical nephrotic syndrome'?	Yao Doe J.; Funk M.; Mengel M.; Doehring E.; Ehrich J.H.H.	2006	https://dx.doi.org/10.1093/ndt/gfi297
Natural regulatory T cells and parasites: A common quest for host homeostasis	Belkaid Y.; Blank R.B.; Suffia I.	2006	https://dx.doi.org/10.1111/j.0105-2896.2006.00409.x
Drug resistance and drug tolerance in parasites	Coles G.C.	2006	https://dx.doi.org/10.1016/j.pt.2006.05.013
Epidemiology, burden and control of schistosomiasis with particular consideration to past and current treatment trends	Fenwick A.; Keiser J.; Utzinger J.	2006	https://dx.doi.org/10.1358/dof.2006.031.05.984953
Worms and malaria: resisting the temptation to generalize	Nacher M.	2006	https://dx.doi.org/10.1016/j.pt.2006.06.003
The role of residential location in apparent helminth and malaria associations	Booth M.	2006	https://dx.doi.org/10.1016/j.pt.2006.06.007
Travel in tropical countries. Advices before start, diseases on return: Fever, diarrhea	Consigny P.H.; Buffet P.	2006
Infectious diseases and travel: The impact on children and their families	Crockett M.; Keystone J.	2006	https://dx.doi.org/10.1016/j.cupe.2005.11.004
A blueprint for success: integration of neglected tropical disease control programmes	Lammie P.J.; Fenwick A.; Utzinger J.	2006	https://dx.doi.org/10.1016/j.pt.2006.05.009
Acute post-infectious glomerulonephritis	Ben Maiz H.; Ben Moussa F.; Goucha R.; Abderrahim E.; Kheder A.	2006	https://dx.doi.org/10.1016/j.nephro.2006.03.002
Co-trimoxazole prescription at the outpatient service of a secondary health facility in Ibadan, Nigeria	Fehintola F.A.; Ganiyu A.A.; Akinmusure O.; Oduntan H.A.; Adeyinka J.O.	2006	https://dx.doi.org/10.3923/jms.2006.416.419
Prospective analysis of parasitic infections in Canadian travelers and immigrants	Boggild A.K.; Yohanna S.; Keystone J.S.; Kain K.C.	2006	https://dx.doi.org/10.1111/j.1708-8305.2006.00032.x
Illness in returned travelers and immigrants/refugees: The 6-year experience of two Australian infectious diseases units	O'Brien D.P.; Leder K.; Matchett E.; Brown G.V.; Torresi J.	2006	https://dx.doi.org/10.1111/j.1708-8305.2006.00033.x
Enhanced role of grapefruit juice on the antischistosomal activity of artemether on the liver of Schistosoma haematobium infected hamsters	Mahmoud M.; Ebeid F.; Nosseir M.	2006	https://dx.doi.org/10.3797/scipharm.2006.74.59
Preface	Baker J.; Muller R.; Rollinson D.	2006	https://dx.doi.org/10.1016/S0065-308X%2805%2961019-6
Tracking the spread of infectious disease: Two networks prove the power of international collaboration	Ross K.	2006	https://dx.doi.org/10.1038/sj.embor.7400797
Effects of concomitant Schistosoma haematobium infection on the serum cytokine levels elicited by acute Plasmodium falciparum malaria infection in malian children	Lyke K.E.; Dabo A.; Sangare L.; Arama C.; Daou M.; Diarra I.; Plowe C.V.; Doumbo O.K.; Sztein M.B.	2006	https://dx.doi.org/10.1128/IAI.01822-05
The correlation between the severity of anaemia and parasite burden among hospitalised patients in Nigeria	Ukwandu N.C.D.; Nmorsi O.P.G.; Ejiaga I.N.; Ezimah A.C.U.; Onyebuagu P.	2006
Evaluation of ethnomedical claims and brine shrimp toxicity of some plants used in Tanzania as traditional medicines	Moshi M.J.; Mbwambo Z.H.; Nondo R.S.O.; Masimba P.J.; Kamuhabwa A.; Kapingu M.C.; Thomas P.; Richard M.	2006
Fighting tropical diseases	Sachs J.D.; Hotez P.J.	2006	https://dx.doi.org/10.1126/science.1126851
Morbidity due to Schistosoma mansoni: an epidemiological assessment of distended abdomen syndrome in Ugandan school children with observations before and 1-year after anthelminthic chemotherapy	Balen J.; Stothard J.R.; Kabatereine N.B.; Tukahebwa E.M.; Kazibwe F.; Whawell S.; Webster J.P.; Utzinger J.; Fenwick A.	2006	https://dx.doi.org/10.1016/j.trstmh.2005.12.013
Waterborne infectious diseases - Could they be consigned to history?	Fenwick A.	2006	https://dx.doi.org/10.1126/science.1127184
Schistosomiasis - An unusual cause of abdominal pseudotumor	Segun A.O.; Alebiosu C.O.; Agboola A.O.J.; Banjo A.A.F.	2006
Imported diseases	Gancedo Garcia M.C.; Hernandez Gancedo M.C.	2006
Tackling neglected diseases could offer more bang for the buck	Vogel G.	2006
Schistosoma mansoni in pregnancy and associations with anaemia in northwest Tanzania	Ajanga A.; Lwambo N.J.S.; Blair L.; Nyandindi U.; Fenwick A.; Brooker S.	2006	https://dx.doi.org/10.1016/j.trstmh.2005.06.024
[truncated: 1,660 more rows]
